# Supplementary material for: Identification of Key Determinants of Staphylococcus aureus Vaginal Colonization
Source: mBio. 2019 Dec 24;10(6):e02321-19. doi: 10.1128/mBio.02321-19 (PMC6935855; doi:10.1128/mBio.02321-19)
Supplement: TABLE S1 [file mBio.02321-19-st001.xlsx]

## Sheet: 5hr mouse
Name	locus_tag	protein_id	Differential Expression Adjusted p-value	Differential Expression Log2 Ratio	Fold change	Differential Expression Absolute Confidence
gyrB CDS	SAUSA300_0005	YP_492727.1	7.89547e-09	1.00483	2.00671	8.1
hypothetical protein CDS	SAUSA300_0007	YP_492729.1	1.40267e-23	1.68452	3.21432	22.85
purA CDS	SAUSA300_0017	YP_492739.1	4.53079e-20	3.20663	9.23194	19.34
metallo-beta-lactamase family protein CDS	SAUSA300_0024	YP_492744.1	8.36333e-15	1.48553	2.8002	14.08
hypothetical protein CDS	SAUSA300_0031	YP_492751.1	6.16642e-06	1.87268	3.66213	5.21
hypothetical protein CDS	SAUSA300_0047	YP_492767.1	1.67555e-17	2.74373	6.69801	16.78
hypothetical protein CDS	SAUSA300_0048	YP_492768.1	0.000120659	2.81632	7.04365	3.92
hypothetical protein CDS	SAUSA300_0049	YP_492769.1	0.000517032	1.63808	3.1125	3.29
cyclic nucleotide-binding domain-containing protein CDS	SAUSA300_0063	YP_492782.1	0.00157926	1.00203	2.00282	2.8
hypothetical protein CDS	SAUSA300_0072	YP_492790.1	1.01451e-08	2.10429	4.29985	7.99
peptide ABC transporter peptide-binding protein CDS	SAUSA300_0073	YP_492791.1	6.5425e-21	2.04107	4.1155	20.18
opp-3B CDS	SAUSA300_0074	YP_492792.1	2.55648e-06	1.90109	3.73495	5.59
opp-3C CDS	SAUSA300_0075	YP_492793.1	3.56893e-09	2.07775	4.2215	8.45
ABC transporter ATP-binding protein CDS	SAUSA300_0076	YP_492794.1	8.95231e-23	2.98607	7.92311	22.05
ABC transporter ATP-binding protein CDS	SAUSA300_0077	YP_492795.1	8.19878e-09	2.08032	4.22901	8.09
hypothetical protein CDS	SAUSA300_0088	YP_492805.1	2.33827e-06	1.90582	3.74723	5.63
M20/M25/M40 family peptidase CDS	SAUSA300_0105	YP_492822.1	0.00148449	3.42008	10.704	2.83
putative drug transporter CDS	SAUSA300_0106	YP_492823.1	1.14908e-05	4.85383	28.9167	4.94
Na/Pi cotransporter family protein CDS	SAUSA300_0107	YP_492824.1	8.75862e-12	3.00278	8.01544	11.06
GntR family transcriptional regulator CDS	SAUSA300_0110	YP_492827.1	0.00287869	1.3321	2.5177	2.54
sirB CDS	SAUSA300_0116	YP_492833.1	3.08707e-62	4.20703	18.469	61.51
sirA CDS	SAUSA300_0117	YP_492834.1	5.43016e-91	4.08518	16.9731	90.27
pyridoxal-phosphate dependent enzyme superfamily protein CDS	SAUSA300_0118	YP_492835.1	7.61056e-42	4.92707	30.4225	41.12
ornithine cyclodeaminase CDS	SAUSA300_0119	YP_492836.1	1.96045e-24	4.34029	20.2562	23.71
sbnC CDS	SAUSA300_0120	YP_492837.1	8.0991e-40	4.5855	24.009	39.09
putative drug transporter CDS	SAUSA300_0121	YP_492838.1	2.82594e-47	4.86588	29.1593	46.55
IucA/IucC family siderophore biosynthesis protein CDS	SAUSA300_0122	YP_492839.1	2.74368e-35	4.55666	23.5338	34.56
IucC family siderophore biosynthesis protein CDS	SAUSA300_0123	YP_492840.1	1.17358e-41	4.37092	20.6908	40.93
HPCH/HPAI aldolase family protein CDS	SAUSA300_0124	YP_492841.1	7.46082e-41	3.61183	12.2256	40.13
pyridoxal-dependent decarboxylase CDS	SAUSA300_0125	YP_492842.1	9.73677e-70	4.25043	19.033	69.01
hypothetical protein CDS	SAUSA300_0126	YP_492843.1	3.21941e-53	4.00133	16.0147	52.49
NAD-dependent epimerase/dehydratase family protein CDS	SAUSA300_0130	YP_492847.1	0.000294503	1.73125	3.32014	3.53
hypothetical protein CDS	SAUSA300_0133	YP_492850.1	0.00403556	1.91767	3.77812	2.39
deoD CDS	SAUSA300_0138	YP_492855.1	1.18206e-237	5.19216	36.559	236.93
putative tetracycline resistance protein CDS	SAUSA300_0139	YP_492856.1	6.85794e-79	5.07912	33.8039	78.16
cap5B CDS	SAUSA300_0153	YP_492868.1	0.00269358	1.94389	3.84741	2.57
argB CDS	SAUSA300_0184	YP_492898.1	6.00651e-11	2.52308	5.7481	10.22
argJ CDS	SAUSA300_0185	YP_492899.1	0.00224328	1.52574	2.87935	2.65
argC CDS	SAUSA300_0186	YP_492900.1	3.98073e-05	2.41805	5.3445	4.4
transcriptional regulator CDS	SAUSA300_0195	YP_492909.1	0.000220921	1.69338	3.23414	3.66
hypothetical protein CDS	SAUSA300_0215	YP_492929.1	1.22923e-26	2.7741	6.84049	25.91
uhpT CDS	SAUSA300_0216	YP_492930.1	1.2095e-07	2.4606	5.50447	6.92
sensor histidine kinase family protein CDS	SAUSA300_0218	YP_492932.1	2.4119e-07	1.60302	3.03779	6.62
hypothetical protein CDS	SAUSA300_0222	YP_492936.1	1.04486e-09	1.11937	2.17252	8.98
hypothetical protein CDS	SAUSA300_0223	YP_492937.1	3.05842e-06	1.28338	2.43408	5.51
coa CDS	SAUSA300_0224	YP_492938.1	0.000359198	1.40752	2.65281	3.44
putative acyl-CoA acetyltransferase FadA CDS	SAUSA300_0225	YP_492939.1	2.07748e-05	2.71985	6.58805	4.68
3-hydroxyacyl-CoA dehydrogenase CDS	SAUSA300_0226	YP_492940.1	1.4116e-11	3.43996	10.8526	10.85
fadD CDS	SAUSA300_0227	YP_492941.1	6.48355e-05	2.69823	6.49003	4.19
fadE CDS	SAUSA300_0228	YP_492942.1	5.51133e-12	2.17839	4.52649	11.26
hypothetical protein CDS	SAUSA300_0230	YP_492944.1	7.81913e-26	1.70742	3.26577	25.11
PTS system, IIBC components CDS	SAUSA300_0236	YP_492950.1	4.2558e-60	2.8726	7.32383	59.37
inosine-uridine preferring nucleoside hydrolase CDS	SAUSA300_0237	YP_492951.1	1.28377e-06	1.17564	2.25894	5.89
two-component response regulator CDS	SAUSA300_0255	YP_492969.1	1.84476e-28	2.46439	5.51893	27.73
antiholin-like protein LrgB CDS	SAUSA300_0257	YP_492971.1	0.00310106	1.57663	2.98273	2.51
hypothetical protein CDS	SAUSA300_0261	YP_492975.1	4.40612e-91	4.08582	16.9806	90.36
rbsK CDS	SAUSA300_0262	YP_492976.1	4.33029e-18	1.93865	3.83347	17.36
rbsD CDS	SAUSA300_0263	YP_492977.1	2.33173e-28	2.64222	6.24293	27.63
ribose transporter RbsU CDS	SAUSA300_0264	YP_492978.1	7.63889e-15	1.84547	3.5937	14.12
hypothetical protein CDS	SAUSA300_0266	YP_492980.1	0.000297071	1.09877	2.14171	3.53
transposase CDS	SAUSA300_0267	YP_492981.1	4.49739e-14	3.80301	13.9579	13.35
putative drug transporter CDS	SAUSA300_0268	YP_492982.1	1.22393e-06	2.29112	4.89437	5.91
hypothetical protein CDS	SAUSA300_0272	YP_492986.1	7.52464e-05	1.19988	2.29721	4.12
hypothetical protein CDS	SAUSA300_0273	YP_492987.1	5.25082e-05	1.3139	2.48613	4.28
hypothetical protein CDS	SAUSA300_0282	YP_492996.1	3.40201e-13	1.27316	2.4169	12.47
putative lipoprotein CDS	SAUSA300_0290	YP_493004.1	3.46539e-15	2.52461	5.75418	14.46
hypothetical protein CDS	SAUSA300_0291	YP_493005.1	9.66483e-18	2.42569	5.37287	17.01
hypothetical protein CDS	SAUSA300_0298	YP_493012.1	0.000824244	1.34113	2.53349	3.08
hypothetical protein CDS	SAUSA300_0302	YP_493016.1	4.82769e-09	1.42888	2.69237	8.32
brnQ CDS	SAUSA300_0306	YP_493020.1	6.56336e-22	1.11296	2.1629	21.18
5'-nucleotidase CDS	SAUSA300_0307	YP_493021.1	2.43606e-27	1.75375	3.37234	26.61
PfkB family carbohydrate kinase CDS	SAUSA300_0311	YP_493025.1	1.56677e-71	3.87611	14.6833	70.8
hypothetical protein CDS	SAUSA300_0312	YP_493026.1	4.14556e-73	3.86792	14.6003	72.38
putative nucleoside permease NupC CDS	SAUSA300_0313	YP_493027.1	5.40246e-130	4.33207	20.1411	129.27
sodium:solute symporter family protein CDS	SAUSA300_0314	YP_493028.1	1.58784e-41	3.26328	9.60162	40.8
nanA CDS	SAUSA300_0315	YP_493029.1	1.40748e-67	1.97078	3.91979	66.85
N-acetylmannosamine-6-phosphate 2-epimerase CDS	SAUSA300_0318	YP_493032.1	3.88979e-62	2.42793	5.38121	61.41
Oye family NADH-dependent flavin oxidoreductase CDS	SAUSA300_0322	YP_493036.1	5.23371e-05	1.52906	2.88597	4.28
hypothetical protein CDS	SAUSA300_0324	YP_493038.1	1.01625e-08	1.30147	2.46479	7.99
glycine cleavage H-protein CDS	SAUSA300_0325	YP_493039.1	2.94133e-08	1.42359	2.68253	7.53
hypothetical protein CDS	SAUSA300_0326	YP_493040.1	3.01592e-08	1.33203	2.51757	7.52
hypothetical protein CDS	SAUSA300_0327	YP_493041.1	1.34591e-32	2.76005	6.77417	31.87
lipoate-protein ligase A family protein CDS	SAUSA300_0328	YP_493042.1	1.53178e-31	2.78385	6.88689	30.81
BglG family transcriptional antiterminator CDS	SAUSA300_0333	YP_493047.1	0.0061704	2.00229	4.00637	2.21
glpT CDS	SAUSA300_0337	YP_493051.1	4.62269e-47	1.72157	3.29795	46.34
metE CDS	SAUSA300_0357	YP_493071.1	2.70495e-06	1.25694	2.38988	5.57
putative enterotoxin CDS	SAUSA300_0370	YP_493084.1	1.04703e-06	2.20761	4.6191	5.98
xpt CDS	SAUSA300_0386	YP_493100.1	2.41851e-33	1.94362	3.8467	32.62
hypothetical protein CDS	SAUSA300_0391	YP_493105.1	0.00035321	1.66354	3.16794	3.45
set7 CDS	SAUSA300_0396	YP_493110.1	0.000100041	2.28512	4.87406	4
superantigen-like protein CDS	SAUSA300_0398	YP_493112.1	4.787e-05	1.79213	3.46326	4.32
superantigen-like protein 7 CDS	SAUSA300_0401	YP_493115.1	1.00556e-17	3.27479	9.67852	17
superantigen-like protein CDS	SAUSA300_0403	YP_493117.1	3.05812e-07	1.69407	3.23568	6.51
superantigen-like protein CDS	SAUSA300_0404	YP_493118.1	3.39487e-06	1.42954	2.69361	5.47
putative restriction/modification system specificity protein CDS	SAUSA300_0406	YP_493120.1	5.14798e-06	1.6166	3.06651	5.29
superantigen-like protein CDS	SAUSA300_0407	YP_493121.1	7.48819e-06	2.83071	7.11426	5.13
hypothetical protein CDS	SAUSA300_0408	YP_493122.1	4.71492e-12	1.40447	2.64721	11.33
tandem lipoprotein CDS	SAUSA300_0413	YP_493126.1	0.000140515	1.60122	3.03401	3.85
lpl3 CDS	SAUSA300_0415	YP_493128.1	3.27514e-07	2.00941	4.02617	6.48
tandem lipoprotein CDS	SAUSA300_0416	YP_493129.1	0.00585451	1.95136	3.86739	2.23
tandem lipoprotein CDS	SAUSA300_0417	YP_493130.1	2.27346e-06	1.9518	3.86856	5.64
CHAP domain-contain protein CDS	SAUSA300_0438	YP_493151.1	7.71387e-16	1.4778	2.78523	15.11
hypothetical protein CDS	SAUSA300_0443	YP_493156.1	4.79005e-05	1.22822	2.34278	4.32
DNA replication intiation control protein YabA CDS	SAUSA300_0463	YP_493172.2	1.64054e-08	1.08585	2.12263	7.79
hypothetical protein CDS	SAUSA300_0464	YP_493173.1	0.000540419	1.49347	2.81565	3.27
hypothetical protein CDS	SAUSA300_0471	YP_493180.1	1.36173e-156	2.26341	4.80124	155.87
prs CDS	SAUSA300_0478	YP_493187.1	9.07351e-22	1.62908	3.09315	21.04
hypothetical protein CDS	SAUSA300_0487	YP_493196.1	1.59745e-08	2.15866	4.46501	7.8
hpt CDS	SAUSA300_0488	YP_493197.1	3.37041e-08	1.71747	3.2886	7.47
folK CDS	SAUSA300_0494	YP_493203.1	1.99872e-07	1.02143	2.02992	6.7
nupC CDS	SAUSA300_0506	YP_493209.1	4.87852e-53	1.27935	2.4273	52.31
PilT domain-containing protein CDS	SAUSA300_0512	YP_493215.1	1.71261e-48	1.67869	3.20137	47.77
hypothetical protein CDS	SAUSA300_0519	YP_493222.1	1.36869e-21	1.51819	2.86432	20.86
deoxynucleoside kinase family protein CDS	SAUSA300_0542	YP_493245.1	2.47556e-08	2.06245	4.17695	7.61
HAD superfamily hydrolase CDS	SAUSA300_0544	YP_493247.1	2.15914e-10	1.10725	2.15435	9.67
sdrC CDS	SAUSA300_0546	YP_493249.1	1.22083e-31	2.49556	5.63945	30.91
sdrD CDS	SAUSA300_0547	YP_493250.1	5.88353e-19	3.15105	8.88302	18.23
HAD family hydrolase CDS	SAUSA300_0557	YP_493260.1	1.5437e-08	1.02332	2.03259	7.81
putative substrate--CoA ligase CDS	SAUSA300_0559	YP_493262.1	0.000633227	1.83356	3.56416	3.2
hypothetical protein CDS	SAUSA300_0561	YP_493264.1	8.80328e-05	2.03697	4.10381	4.06
ung CDS	SAUSA300_0563	YP_493266.1	8.80899e-06	1.33792	2.52787	5.06
hypothetical protein CDS	SAUSA300_0564	YP_493267.1	1.18023e-07	2.01037	4.02886	6.93
mvk CDS	SAUSA300_0572	YP_493275.1	3.57225e-31	2.45275	5.47458	30.45
hypothetical protein CDS	SAUSA300_0575	YP_493278.1	8.80946e-13	2.46308	5.51394	12.06
hypothetical protein CDS	SAUSA300_0577	YP_493280.1	1.05186e-08	2.20419	4.60815	7.98
hypothetical protein CDS	SAUSA300_0582	YP_493285.1	0.000525295	1.12974	2.1882	3.28
hypothetical protein CDS	SAUSA300_0583	YP_493286.1	1.40237e-14	2.06447	4.1828	13.85
hypothetical protein CDS	SAUSA300_0584	YP_493287.1	2.07638e-09	1.90814	3.75324	8.68
hypothetical protein CDS	SAUSA300_0585	YP_493288.1	1.13903e-10	2.46366	5.51613	9.94
hypothetical protein CDS	SAUSA300_0586	YP_493289.1	5.2321e-15	2.65667	6.30576	14.28
hypothetical protein CDS	SAUSA300_0587	YP_493290.1	1.10007e-13	2.20476	4.60997	12.96
hypothetical protein CDS	SAUSA300_0588	YP_493291.1	1.98587e-05	1.34577	2.54166	4.7
hypothetical protein CDS	SAUSA300_0595	YP_493298.1	3.46454e-15	1.72883	3.31459	14.46
ABC transporter permease CDS	SAUSA300_0619	YP_493322.1	2.66424e-103	1.37661	2.59657	102.57
fhuA CDS	SAUSA300_0633	YP_493336.1	2.71186e-31	1.58807	3.00647	30.57
fhuB CDS	SAUSA300_0634	YP_493337.1	4.64131e-31	1.97704	3.93684	30.33
putative lipase/esterase CDS	SAUSA300_0641	YP_493344.1	0.000150872	1.4913	2.81143	3.82
ABC transporter permease CDS	SAUSA300_0648	YP_493351.1	3.60982e-11	1.0348	2.04883	10.44
phosphate transporter family protein CDS	SAUSA300_0650	YP_493353.1	8.70912e-14	1.10771	2.15503	13.06
AraC family transcriptional regulator CDS	SAUSA300_0653	YP_493356.1	5.36931e-09	1.09188	2.13152	8.27
hypothetical protein CDS	SAUSA300_0661	YP_493364.1	9.05607e-06	1.16891	2.24842	5.04
hypothetical protein CDS	SAUSA300_0663	YP_493366.1	4.57347e-08	1.191	2.28311	7.34
hypothetical protein CDS	SAUSA300_0681	YP_493384.1	1.77802e-64	2.54331	5.82927	63.75
DeoR family transcriptional regulator CDS	SAUSA300_0683	YP_493386.1	3.9216e-71	2.29142	4.89538	70.41
nagA CDS	SAUSA300_0686	YP_493389.1	1.12413e-09	1.24954	2.37765	8.95
saeS CDS	SAUSA300_0690	YP_493393.1	3.01334e-06	2.15745	4.46126	5.52
saeR CDS	SAUSA300_0691	YP_493394.1	1.23648e-06	1.89306	3.71422	5.91
hypothetical protein CDS	SAUSA300_0692	YP_493395.1	0.00268445	1.52502	2.8779	2.57
hypothetical protein CDS	SAUSA300_0694	YP_493397.1	1.06511e-31	1.74323	3.34785	30.97
exsB protein CDS	SAUSA300_0697	YP_493400.1	6.72904e-12	1.86193	3.63494	11.17
pabA CDS	SAUSA300_0698	YP_493401.1	0.00146272	1.95169	3.86828	2.83
ABC transporter ATP-binding protein CDS	SAUSA300_0704	YP_493407.1	1.69736e-07	1.21106	2.31508	6.77
folE CDS	SAUSA300_0713	YP_493416.1	1.18875e-34	2.14779	4.43149	33.92
integral membrane protein CDS	SAUSA300_0714	YP_493417.1	3.33678e-21	1.84646	3.59617	20.48
iron compound ABC transporter permease CDS	SAUSA300_0718	YP_493421.1	7.2447e-45	2.06444	4.18272	44.14
iron compound ABC transporter permease CDS	SAUSA300_0719	YP_493422.1	6.09198e-33	3.19523	9.15928	32.22
putative iron compound ABC transporter ATP-binding protein CDS	SAUSA300_0720	YP_493423.1	2.64953e-28	3.31794	9.97237	27.58
transferrin receptor CDS	SAUSA300_0721	YP_493424.1	1.24421e-66	2.91252	7.52934	65.91
putative staphylocoagulase CDS	SAUSA300_0773	YP_493473.1	0.000149764	2.68615	6.43596	3.82
empbp CDS	SAUSA300_0774	YP_493474.1	5.09415e-12	5.12062	34.7905	11.29
hypothetical protein CDS	SAUSA300_0780	YP_493480.1	0.000815973	1.7924	3.4639	3.09
phosphoglycerate mutase family protein CDS	SAUSA300_0783	YP_493483.1	2.95643e-05	1.23712	2.35728	4.53
int CDS	SAUSA300_0799	YP_493499.1	0.00149112	1.18874	2.27953	2.83
sek CDS	SAUSA300_0800	YP_493500.1	2.7078e-32	2.48472	5.59728	31.57
seq CDS	SAUSA300_0801	YP_493501.1	1.10007e-13	2.13564	4.39433	12.96
hypothetical protein CDS	SAUSA300_0802	YP_493502.1	2.46561e-20	2.39589	5.26301	19.61
hypothetical protein CDS	SAUSA300_0814	YP_493514.1	6.80019e-18	1.72428	3.30416	17.17
hypothetical protein CDS	SAUSA300_0830	YP_493530.1	8.6356e-35	2.12781	4.37053	34.06
dltB CDS	SAUSA300_0836	YP_493536.1	3.84492e-22	1.17556	2.2588	21.42
dltC CDS	SAUSA300_0837	YP_493537.1	1.80795e-20	1.21715	2.32486	19.74
Na+/H+ antiporter family protein CDS	SAUSA300_0846	YP_493546.1	8.07422e-05	1.21256	2.31748	4.09
glpQ CDS	SAUSA300_0862	YP_493562.1	8.69177e-12	2.59015	6.0216	11.06
argH CDS	SAUSA300_0863	YP_493563.1	1.49923e-07	3.05805	8.32845	6.82
argG CDS	SAUSA300_0864	YP_493564.1	2.17514e-07	2.84616	7.19086	6.66
spsB CDS	SAUSA300_0868	YP_493568.1	1.23992e-18	1.19811	2.29439	17.91
LysR family transcriptional regulator CDS	SAUSA300_0878	YP_493578.1	1.26496e-22	3.24317	9.46871	21.9
hypothetical protein CDS	SAUSA300_0881	YP_493581.1	3.04155e-10	2.11223	4.32358	9.52
hypothetical protein CDS	SAUSA300_0882	YP_493582.1	1.30806e-05	1.43759	2.70868	4.88
sodium:alanine symporter family protein CDS	SAUSA300_0914	YP_493614.1	1.14773e-06	1.29238	2.44931	5.94
hypothetical protein CDS	SAUSA300_0917	YP_493617.1	1.5544e-15	1.17791	2.26248	14.81
murE CDS	SAUSA300_0919	YP_493619.1	1.86583e-12	1.38238	2.60698	11.73
hypothetical protein CDS	SAUSA300_0920	YP_493620.1	3.62913e-08	1.47519	2.7802	7.44
TerC family membrane protein CDS	SAUSA300_0922	YP_493622.1	5.91855e-09	1.32941	2.51301	8.23
htrA CDS	SAUSA300_0923	YP_493623.1	1.02996e-24	1.74935	3.36208	23.99
comK CDS	SAUSA300_0928	YP_493626.1	0.000922737	2.24773	4.74935	3.03
hypothetical protein CDS	SAUSA300_0931	YP_493629.1	3.12643e-05	1.06204	2.08789	4.5
hypothetical protein CDS	SAUSA300_0932	YP_493630.1	1.95584e-18	1.07543	2.10735	17.71
hypothetical protein CDS	SAUSA300_0937	YP_493635.1	7.63064e-16	1.57578	2.98097	15.12
hypothetical protein CDS	SAUSA300_0940	YP_493638.1	9.23743e-20	1.62598	3.08653	19.03
menA CDS	SAUSA300_0944	YP_493642.1	2.96492e-19	1.36502	2.57579	18.53
isochorismate synthase family protein CDS	SAUSA300_0945	YP_493643.1	7.47979e-24	2.36138	5.13863	23.13
sspA CDS	SAUSA300_0951	YP_493649.1	0.00201738	1.30263	2.46678	2.7
fmt CDS	SAUSA300_0959	YP_493657.1	1.39707e-85	2.61715	6.13537	84.85
purK CDS	SAUSA300_0967	YP_493665.1	1.5173e-07	2.55552	5.87878	6.82
purC CDS	SAUSA300_0968	YP_493666.1	0.000173584	1.83334	3.56362	3.76
purS CDS	SAUSA300_0969	YP_493667.1	2.06256e-07	2.8445	7.18255	6.69
purQ CDS	SAUSA300_0970	YP_493668.1	0.000268167	1.81812	3.52621	3.57
purL CDS	SAUSA300_0971	YP_493669.1	0.000940908	1.56245	2.95355	3.03
purF CDS	SAUSA300_0972	YP_493670.1	0.00105453	1.4313	2.6969	2.98
purM CDS	SAUSA300_0973	YP_493671.1	2.58604e-05	1.57635	2.98215	4.59
purN CDS	SAUSA300_0974	YP_493672.1	3.79946e-08	2.01756	4.049	7.42
purH CDS	SAUSA300_0975	YP_493673.1	5.00642e-15	1.93617	3.82687	14.3
purD CDS	SAUSA300_0976	YP_493674.1	1.8841e-15	1.55598	2.94033	14.72
cytochrome D ubiquinol oxidase, subunit I CDS	SAUSA300_0986	YP_493684.1	4.06876e-69	2.43373	5.40287	68.39
cytochrome D ubiquinol oxidase, subunit II CDS	SAUSA300_0987	YP_493685.1	4.21273e-25	1.26587	2.40473	24.38
hypothetical protein CDS	SAUSA300_0990	YP_493688.1	1.36004e-57	2.4352	5.4084	56.87
hypothetical protein CDS	SAUSA300_0998	YP_493696.1	1.92518e-19	2.36962	5.16803	18.72
potA CDS	SAUSA300_0999	YP_493697.1	2.74361e-18	2.01347	4.03751	17.56
potB CDS	SAUSA300_1000	YP_493698.1	7.17731e-14	1.97944	3.94341	13.14
potC CDS	SAUSA300_1001	YP_493699.1	1.91285e-19	2.26969	4.82219	18.72
typA CDS	SAUSA300_1009	YP_493707.1	1.59925e-10	1.63782	3.11196	9.8
ctaA CDS	SAUSA300_1015	YP_493713.1	5.83016e-103	1.92115	3.78724	102.23
cyoE CDS	SAUSA300_1016	YP_493714.1	4.48117e-110	2.10645	4.3063	109.35
hypothetical protein CDS	SAUSA300_1017	YP_493715.1	8.68637e-39	1.69146	3.22984	38.06
coaD CDS	SAUSA300_1024	YP_493722.1	5.38177e-18	1.28653	2.4394	17.27
hypothetical protein CDS	SAUSA300_1025	YP_493723.1	5.38041e-09	1.5184	2.86473	8.27
iron transport associated domain-containing protein CDS	SAUSA300_1028	YP_493726.1	1.11407e-103	7.71391	209.951	102.95
iron transport associated domain-containing protein CDS	SAUSA300_1030	YP_493728.1	3.1347e-58	3.42206	10.7187	57.5
hypothetical protein CDS	SAUSA300_1031	YP_493729.1	1.66106e-135	5.88673	59.1673	134.78
putative iron compound ABC transporter iron compound-binding protein CDS	SAUSA300_1032	YP_493730.1	2.36795e-117	5.9031	59.8425	116.63
srtB CDS	SAUSA300_1034	YP_493732.1	3.30471e-263	7.37505	166.001	262.48
heme-degrading monooxygenase IsdG CDS	SAUSA300_1035	YP_493733.1	6.96968e-266	5.99482	63.7705	265.16
pheS CDS	SAUSA300_1037	YP_493735.1	3.59604e-10	1.10118	2.1453	9.44
rnhC CDS	SAUSA300_1039	YP_493737.1	6.46352e-22	2.56584	5.92101	21.19
formyl peptide receptor-like 1 inhibitory protein CDS	SAUSA300_1053	YP_493751.1	5.44729e-06	3.3431	10.1478	5.26
hypothetical protein CDS	SAUSA300_1056	YP_493754.1	9.98961e-30	1.7246	3.30488	29
alpha-hemolysin CDS	SAUSA300_1058	YP_493756.1	4.70948e-12	4.24051	18.9025	11.33
superantigen-like protein CDS	SAUSA300_1059	YP_493757.1	1.30929e-11	3.32733	10.0375	10.88
superantigen-like protein CDS	SAUSA300_1060	YP_493758.1	1.27537e-10	3.58721	12.0187	9.89
superantigen-like protein CDS	SAUSA300_1061	YP_493759.1	6.89047e-09	3.06095	8.34524	8.16
exfoliative toxin A CDS	SAUSA300_1065	YP_493763.1	1.10777e-37	1.87329	3.66368	36.96
pyrR CDS	SAUSA300_1091	YP_493788.1	4.43858e-18	1.31366	2.48572	17.35
fmt CDS	SAUSA300_1109	YP_493806.1	0.000242	1.20341	2.30283	3.62
sun CDS	SAUSA300_1110	YP_493807.1	1.51441e-14	1.02896	2.04055	13.82
rRNA large subunit methyltransferase N CDS	SAUSA300_1111	YP_493808.1	1.70149e-36	1.51216	2.85238	35.77
rpe CDS	SAUSA300_1115	YP_493812.1	3.09425e-11	1.43466	2.70319	10.51
hypothetical protein CDS	SAUSA300_1116	YP_493813.1	1.41225e-13	1.19875	2.29541	12.85
hypothetical protein CDS	SAUSA300_1118	YP_493815.1	8.86491e-39	1.7295	3.31612	38.05
hypothetical protein CDS	SAUSA300_1119	YP_493816.1	1.24421e-66	1.94851	3.85976	65.91
rpsP CDS	SAUSA300_1131	YP_493828.1	3.12289e-10	1.72763	3.31184	9.51
rimM CDS	SAUSA300_1132	YP_493829.1	2.19466e-06	1.37961	2.60198	5.66
trmD CDS	SAUSA300_1133	YP_493830.1	5.05053e-13	1.69104	3.22889	12.3
dprA CDS	SAUSA300_1142	YP_493839.1	4.0593e-05	2.09702	4.27825	4.39
rpsB CDS	SAUSA300_1149	YP_493846.1	0.00234238	1.17495	2.25785	2.63
uppS CDS	SAUSA300_1153	YP_493850.1	2.22969e-30	1.57134	2.9718	29.65
cdsA	SAUSA300_1154	YP_493851.1	3.67377e-83	2.1915	4.56781	82.43
hypothetical protein CDS	SAUSA300_1158	YP_493855.1	2.67065e-22	1.62171	3.0774	21.57
nusA CDS	SAUSA300_1159	YP_493856.1	8.94916e-44	1.55376	2.93582	43.05
hypothetical protein CDS	SAUSA300_1160	YP_493857.1	7.01818e-10	1.09583	2.13737	9.15
ribosomal protein L7Ae CDS	SAUSA300_1161	YP_493858.1	1.55131e-40	2.16876	4.49638	39.81
hypothetical protein CDS	SAUSA300_1171	YP_493868.1	7.25051e-85	3.28436	9.74299	84.14
M16 family peptidase CDS	SAUSA300_1172	YP_493869.1	2.45461e-18	1.23949	2.36115	17.61
putative acetoacetyl-CoA reductase CDS	SAUSA300_1173	YP_493870.1	4.29849e-14	1.61244	3.05769	13.37
hypothetical protein CDS	SAUSA300_1181	YP_493878.1	1.33811e-15	1.23523	2.35419	14.87
miaB CDS	SAUSA300_1185	YP_493882.1	4.07903e-16	1.39713	2.63377	15.39
mutS CDS	SAUSA300_1188	YP_493885.1	1.37551e-19	1.16383	2.24051	18.86
mutL CDS	SAUSA300_1189	YP_493886.1	3.15042e-28	1.26661	2.40596	27.5
glpP CDS	SAUSA300_1190	YP_493887.1	5.51328e-09	1.08608	2.12296	8.26
glpK CDS	SAUSA300_1192	YP_493889.1	1.62935e-14	1.40963	2.65669	13.79
glpD CDS	SAUSA300_1193	YP_493890.1	3.09911e-17	1.43604	2.70578	16.51
putative GTP-binding protein CDS	SAUSA300_1198	YP_493895.1	2.17889e-11	1.62021	3.07421	10.66
hypothetical protein CDS	SAUSA300_1203	YP_493900.1	0.00074845	1.09638	2.13817	3.13
hypothetical protein CDS	SAUSA300_1204	YP_493901.1	1.66645e-12	2.55345	5.87037	11.78
hypothetical protein CDS	SAUSA300_1205	YP_493902.1	0.00199279	1.6094	3.05126	2.7
hypothetical protein CDS	SAUSA300_1208	YP_493905.1	7.5787e-12	2.83477	7.13428	11.12
hypothetical protein CDS	SAUSA300_1209	YP_493906.1	1.40568e-17	4.21528	18.5749	16.85
hypothetical protein CDS	SAUSA300_1210	YP_493907.1	5.51769e-08	1.17635	2.26004	7.26
hypothetical protein CDS	SAUSA300_1213	YP_493910.1	5.68796e-13	1.8841	3.69122	12.25
LuxR family DNA-binding response regulator CDS	SAUSA300_1220	YP_493917.1	2.62171e-05	1.18339	2.2711	4.58
nuc CDS	SAUSA300_1222	YP_493919.1	0.00124682	1.07247	2.10304	2.9
hypothetical protein CDS	SAUSA300_1224	YP_493921.1	5.23581e-21	2.95213	7.73892	20.28
rpsN CDS	SAUSA300_1234	YP_493931.1	1.20446e-41	2.76868	6.81484	40.92
guaC CDS	SAUSA300_1235	YP_493932.1	2.4136e-35	2.88032	7.36312	34.62
hypothetical protein CDS	SAUSA300_1236	YP_493933.1	3.21664e-34	1.70006	3.24915	33.49
hypothetical protein CDS	SAUSA300_1240	YP_493937.1	1.90068e-07	1.49415	2.81699	6.72
hypothetical protein CDS	SAUSA300_1241	YP_493938.1	2.12994e-27	2.18124	4.53543	26.67
parE CDS	SAUSA300_1250	YP_493947.1	3.35717e-08	1.17137	2.25225	7.47
msrR CDS	SAUSA300_1257	YP_493954.1	6.68499e-20	2.42697	5.37763	19.17
trpG CDS	SAUSA300_1263	YP_493960.1	0.000591652	2.18607	4.55063	3.23
trpD CDS	SAUSA300_1264	YP_493961.1	6.2251e-05	2.38965	5.24029	4.21
trpC CDS	SAUSA300_1265	YP_493962.1	1.74032e-07	2.19429	4.57665	6.76
trpF CDS	SAUSA300_1266	YP_493963.1	4.34792e-07	2.67474	6.38525	6.36
trpB CDS	SAUSA300_1267	YP_493964.1	4.91157e-07	2.17171	4.50557	6.31
trpA CDS	SAUSA300_1268	YP_493965.1	1.65933e-20	2.49773	5.64795	19.78
phoU CDS	SAUSA300_1279	YP_493976.1	3.94661e-08	2.2579	4.78295	7.4
pstB CDS	SAUSA300_1280	YP_493977.1	3.76882e-05	2.15074	4.44055	4.42
pstA CDS	SAUSA300_1281	YP_493978.1	1.73926e-05	2.17005	4.50039	4.76
pstC CDS	SAUSA300_1282	YP_493979.1	1.46612e-06	3.13808	8.80349	5.83
pstS CDS	SAUSA300_1283	YP_493980.1	0.000268544	2.52911	5.77215	3.57
ABC transporter ATP-binding protein CDS	SAUSA300_1285	YP_493982.1	1.7942e-29	2.35401	5.11243	28.75
alr2 CDS	SAUSA300_1292	YP_493989.1	3.46607e-16	2.39898	5.27432	15.46
hypothetical protein CDS	SAUSA300_1294	YP_493991.1	0.000936476	1.41191	2.66088	3.03
brnQ CDS	SAUSA300_1300	YP_493997.1	4.39225e-13	1.40698	2.65182	12.36
hypothetical protein CDS	SAUSA300_1322	YP_494019.1	3.86491e-19	1.3542	2.55655	18.41
hypothetical protein CDS	SAUSA300_1323	YP_494020.1	5.26957e-09	1.15192	2.2221	8.28
hypothetical protein CDS	SAUSA300_1324	YP_494021.1	4.69659e-05	1.3231	2.50204	4.33
cell surface protein CDS	SAUSA300_1327	YP_494024.1	3.45201e-20	1.17725	2.26145	19.46
ald CDS	SAUSA300_1331	YP_494028.1	1.25638e-06	1.23879	2.36	5.9
hypothetical protein CDS	SAUSA300_1335	YP_494032.1	6.90536e-15	1.69068	3.22809	14.16
hypothetical protein CDS	SAUSA300_1336	YP_494033.1	6.75025e-22	1.86471	3.64195	21.17
hypothetical protein CDS	SAUSA300_1337	YP_494034.1	1.39282e-07	1.03958	2.05562	6.86
hypothetical protein CDS	SAUSA300_1342	YP_494039.1	9.68678e-09	1.59124	3.01309	8.01
DnaQ family exonuclease/DinG family helicase CDS	SAUSA300_1346	YP_494043.1	1.14104e-26	1.00233	2.00323	25.94
hypothetical protein CDS	SAUSA300_1372	YP_494069.1	1.42929e-21	2.0355	4.09966	20.84
ferredoxin CDS	SAUSA300_1373	YP_494070.1	1.31398e-12	2.18879	4.55921	11.88
putative lipoprotein CDS	SAUSA300_1376	YP_494073.1	0.000150872	1.27946	2.42749	3.82
hypothetical protein CDS	SAUSA300_1378	YP_494075.1	0.00464821	1.46114	2.75325	2.33
virulence-associated protein E CDS	SAUSA300_1410	YP_494107.1	3.57082e-05	1.35528	2.55847	4.45
phiSLT ORF153-like protein CDS	SAUSA300_1435	YP_494132.1	3.94169e-08	1.04302	2.06054	7.4
rluB CDS	SAUSA300_1443	YP_494139.1	2.72849e-13	1.08326	2.11882	12.56
scpB CDS	SAUSA300_1444	YP_494140.1	5.42312e-16	1.61517	3.06348	15.27
xerD CDS	SAUSA300_1447	YP_494143.1	0.000308735	1.20145	2.29971	3.51
hypothetical protein CDS	SAUSA300_1461	YP_494157.1	1.46498e-10	1.01366	2.01903	9.83
lpdA CDS	SAUSA300_1467	YP_494163.1	1.49668e-25	1.24951	2.37761	24.82
geranyltranstransferase CDS	SAUSA300_1470	YP_494166.1	5.25906e-28	1.26262	2.3993	27.28
xseB CDS	SAUSA300_1471	YP_494167.1	9.85014e-30	2.23575	4.71007	29.01
accB CDS	SAUSA300_1476	YP_494172.1	6.66763e-23	1.78681	3.45051	22.18
gcvT CDS	SAUSA300_1498	YP_494193.1	4.41428e-11	1.4228	2.68105	10.36
putative competence protein ComGA CDS	SAUSA300_1504	YP_494199.1	5.32544e-06	1.92917	3.80837	5.27
rpmG CDS	SAUSA300_1511	YP_494206.1	2.14701e-12	2.05861	4.16584	11.67
fur CDS	SAUSA300_1514	YP_494209.1	3.74892e-12	1.61498	3.06307	11.43
ABC transporter permease CDS	SAUSA300_1515	YP_494210.1	6.99907e-29	2.15274	4.44673	28.15
ABC transporter ATP-binding protein CDS	SAUSA300_1516	YP_494211.1	4.67616e-17	1.72777	3.31216	16.33
grpE CDS	SAUSA300_1541	YP_494236.1	4.91011e-53	1.79149	3.46172	52.31
lepA CDS	SAUSA300_1544	YP_494239.1	3.97219e-41	1.19623	2.29139	40.4
rpsT CDS	SAUSA300_1545	YP_494240.1	4.76609e-06	1.73534	3.32959	5.32
holA CDS	SAUSA300_1546	YP_494241.1	2.40767e-16	1.88056	3.68217	15.62
nadD CDS	SAUSA300_1553	YP_494248.1	4.03695e-30	1.89489	3.71892	29.39
hypothetical protein CDS	SAUSA300_1554	YP_494249.1	1.58212e-16	2.73732	6.66831	15.8
aroE CDS	SAUSA300_1555	YP_494250.1	3.12106e-22	1.43463	2.70312	21.51
GTP-binding protein YqeH CDS	SAUSA300_1556	YP_494251.1	3.72202e-15	2.20786	4.61989	14.43
HAD superfamily hydrolase CDS	SAUSA300_1557	YP_494252.1	1.311e-40	2.81665	7.04525	39.88
mtnN CDS	SAUSA300_1558	YP_494253.1	1.67458e-12	2.79141	6.92304	11.78
U32 family peptidase CDS	SAUSA300_1569	YP_494264.1	1.95731e-11	1.03996	2.05618	10.71
U32 family peptidase CDS	SAUSA300_1570	YP_494265.1	2.60938e-16	1.62519	3.08484	15.58
O-methyltransferase family protein CDS	SAUSA300_1571	YP_494266.1	1.19725e-17	3.46635	11.0529	16.92
RecD/TraA family helicase CDS	SAUSA300_1576	YP_494271.1	5.36727e-18	1.0899	2.12859	17.27
hypothetical protein CDS	SAUSA300_1585	YP_494280.1	3.25787e-09	1.17614	2.25972	8.49
hisS CDS	SAUSA300_1587	YP_494282.1	7.40842e-15	2.24863	4.75231	14.13
recJ CDS	SAUSA300_1592	YP_494287.1	1.78287e-27	1.25824	2.39204	26.75
mreD CDS	SAUSA300_1604	YP_494299.1	9.80197e-32	1.9528	3.87124	31.01
mreC CDS	SAUSA300_1605	YP_494300.1	1.38381e-23	1.44361	2.72001	22.86
hypothetical protein CDS	SAUSA300_1606	YP_494301.1	1.08775e-05	1.35185	2.55239	4.96
type III leader peptidase family protein CDS	SAUSA300_1609	YP_494304.1	3.89813e-05	1.8659	3.64494	4.41
hemC CDS	SAUSA300_1617	YP_494312.1	1.31344e-40	1.76256	3.39299	39.88
hemX CDS	SAUSA300_1618	YP_494313.1	4.83352e-30	1.53848	2.90488	29.32
hemA CDS	SAUSA300_1619	YP_494314.1	1.74619e-47	1.09152	2.13099	46.76
rplT CDS	SAUSA300_1625	YP_494320.1	3.94661e-08	1.18229	2.26937	7.4
rpmI CDS	SAUSA300_1626	YP_494321.1	4.88898e-09	1.68449	3.21428	8.31
infC CDS	SAUSA300_1627	YP_494322.1	5.96413e-16	2.51856	5.7301	15.22
hypothetical protein CDS	SAUSA300_1637	YP_494332.1	2.46047e-08	1.49366	2.81602	7.61
putative NADP-dependent malic enzyme CDS	SAUSA300_1648	YP_494342.1	2.26604e-07	1.03959	2.05564	6.64
hypothetical protein CDS	SAUSA300_1660	YP_494354.1	2.30129e-10	1.41178	2.66066	9.64
aminotransferase, class V CDS	SAUSA300_1662	YP_494356.1	9.44222e-08	2.07836	4.22327	7.02
nagE CDS	SAUSA300_1672	YP_494366.1	4.49988e-28	1.17995	2.2657	27.35
phenylalanyl-tRNA synthetase (beta subunit) CDS	SAUSA300_1688	YP_494382.1	1.39459e-09	1.18376	2.27168	8.86
hypothetical protein CDS	SAUSA300_1689	YP_494383.1	2.82222e-38	1.87833	3.67649	37.55
polysaccharide biosynthesis protein CDS	SAUSA300_1700	YP_494394.1	2.02831e-20	1.05635	2.07967	19.69
hypothetical protein CDS	SAUSA300_1701	YP_494395.1	7.67457e-10	1.08686	2.12411	9.11
putative drug transporter CDS	SAUSA300_1705	YP_494399.1	4.33341e-05	1.02048	2.0286	4.36
hypothetical protein CDS	SAUSA300_1707	YP_494401.1	2.00817e-11	1.63047	3.09614	10.7
ribBA CDS	SAUSA300_1713	YP_494406.1	8.95675e-05	1.35276	2.554	4.05
ribE CDS	SAUSA300_1714	YP_494407.1	1.25596e-15	1.84728	3.5982	14.9
ribD CDS	SAUSA300_1715	YP_494408.1	4.43473e-17	2.2061	4.61426	16.35
arsR CDS	SAUSA300_1717	YP_494410.1	6.47307e-09	2.85928	7.25653	8.19
arsB CDS	SAUSA300_1718	YP_494411.1	6.10199e-14	2.24549	4.74197	13.21
arsC CDS	SAUSA300_1719	YP_494412.1	0.00280664	1.29732	2.45771	2.55
hypothetical protein CDS	SAUSA300_1720	YP_494413.1	1.2564e-19	1.18702	2.27681	18.9
hypothetical protein CDS	SAUSA300_1723	YP_494416.1	0.00154088	1.02867	2.04015	2.81
hypothetical protein CDS	SAUSA300_1724	YP_494417.1	0.0066629	1.48463	2.79846	2.18
hypothetical protein CDS	SAUSA300_1733	YP_494425.1	1.19421e-10	1.9995	3.99862	9.92
hypothetical protein CDS	SAUSA300_1734	YP_494426.1	1.26936e-05	2.40578	5.29922	4.9
putative lipoprotein CDS	SAUSA300_1738	YP_494430.1	2.22216e-18	3.05024	8.28348	17.65
putative lipoprotein CDS	SAUSA300_1741	YP_494433.1	1.98988e-06	2.96019	7.78226	5.7
hypothetical protein CDS	SAUSA300_1742	YP_494434.1	1.70828e-11	2.57929	5.97645	10.77
hypothetical protein CDS	SAUSA300_1743	YP_494435.1	8.07376e-05	2.46569	5.52392	4.09
hypothetical protein CDS	SAUSA300_1744	YP_494436.1	6.97871e-07	1.61937	3.07242	6.16
hypothetical protein CDS	SAUSA300_1749	YP_494440.1	7.80951e-11	1.80717	3.49954	10.11
hypothetical protein CDS	SAUSA300_1750	YP_494441.1	0.000237928	1.14923	2.21795	3.62
splF CDS	SAUSA300_1753	YP_494444.1	0.000158511	3.6026	12.1476	3.8
splE CDS	SAUSA300_1754	YP_494445.1	0.000248649	3.8313	14.2343	3.6
splD CDS	SAUSA300_1755	YP_494446.1	0.000206543	3.68012	12.8182	3.68
splC CDS	SAUSA300_1756	YP_494447.1	0.000278322	3.51347	11.4199	3.56
splB CDS	SAUSA300_1757	YP_494448.1	0.0001078	3.58179	11.9737	3.97
epiC CDS	SAUSA300_1765	YP_494456.1	1.37894e-09	2.33587	5.04855	8.86
epiB CDS	SAUSA300_1766	YP_494457.1	7.23985e-07	1.50364	2.83557	6.14
lukD CDS	SAUSA300_1768	YP_494459.1	0.000539129	1.95656	3.88134	3.27
hemH CDS	SAUSA300_1782	YP_494465.1	2.34321e-14	1.19998	2.29736	13.63
hypothetical protein CDS	SAUSA300_1789	YP_494472.1	2.41561e-14	1.9074	3.75132	13.62
hypothetical protein CDS	SAUSA300_1797	YP_494480.1	4.36059e-128	4.99039	31.7875	127.36
DNA-binding response regulator CDS	SAUSA300_1798	YP_494481.1	4.99785e-19	2.14297	4.41671	18.3
putative sensor histidine kinase CDS	SAUSA300_1799	YP_494482.1	7.70859e-13	2.14348	4.41825	12.11
hypothetical protein CDS	SAUSA300_1802	YP_494485.1	1.52422e-16	1.71327	3.27903	15.82
RNA methyltransferase CDS	SAUSA300_1805	YP_494488.1	8.05603e-09	1.48461	2.79841	8.09
amino acid ABC transporter permease/substrate-binding protein CDS	SAUSA300_1808	YP_494491.1	3.54642e-14	1.36899	2.58289	13.45
IS1181, transposase CDS	SAUSA300_1810	YP_494493.1	0.000139688	1.51781	2.86356	3.85
mutY CDS	SAUSA300_1849	YP_494501.1	0.000226353	1.19671	2.29216	3.65
hypothetical protein CDS	SAUSA300_1851	YP_494503.1	2.98694e-09	1.01159	2.01613	8.52
hypothetical protein CDS	SAUSA300_1858	YP_494510.1	7.98387e-17	1.65471	3.14859	16.1
hypothetical protein CDS	SAUSA300_1870	YP_494522.1	1.46692e-15	1.62601	3.08659	14.83
hypothetical protein CDS	SAUSA300_1877	YP_494529.1	9.30374e-12	1.195	2.28945	11.03
gatA CDS	SAUSA300_1881	YP_494533.1	4.54675e-29	1.44644	2.72534	28.34
gatC CDS	SAUSA300_1882	YP_494534.1	2.96281e-18	2.26165	4.79541	17.53
pcrA CDS	SAUSA300_1886	YP_494538.1	8.59104e-23	1.52601	2.87988	22.07
pcrB CDS	SAUSA300_1887	YP_494539.1	6.41015e-32	3.12911	8.74892	31.19
hypothetical protein CDS	SAUSA300_1888	YP_494540.1	5.09079e-28	1.72069	3.29595	27.29
purB CDS	SAUSA300_1889	YP_494541.1	7.38809e-09	1.86689	3.64746	8.13
staphopain A CDS	SAUSA300_1890	YP_494542.1	4.03835e-07	2.17008	4.50047	6.39
nitric oxide synthase oxygenase CDS	SAUSA300_1895	YP_494547.1	8.17133e-48	2.43485	5.4071	47.09
pheA CDS	SAUSA300_1896	YP_494548.1	4.15151e-38	1.93743	3.83024	37.38
hypothetical protein CDS	SAUSA300_1912	YP_494564.1	1.37389e-09	1.19262	2.28567	8.86
truncated beta-hemolysin CDS	SAUSA300_1918	YP_494569.1	2.7684e-14	3.82537	14.1759	13.56
hypothetical protein CDS	SAUSA300_1919	YP_494570.1	0.000144663	2.08047	4.22944	3.84
chs CDS	SAUSA300_1920	YP_494571.1	2.7328e-43	4.83702	28.5817	42.56
truncated amidase CDS	SAUSA300_1921	YP_494572.1	2.38796e-11	1.13505	2.19626	10.62
phi77 ORF031-like protein CDS	SAUSA300_1947	YP_494598.1	0.00190346	1.02775	2.03884	2.72
phiPV083 ORF027-like protein CDS	SAUSA300_1952	YP_494603.1	0.0065735	1.39924	2.63763	2.18
phiPVL ORF046-like protein CDS	SAUSA300_1957	YP_494608.1	2.18654e-08	1.44922	2.73061	7.66
phiPVL ORF41-like protein CDS	SAUSA300_1961	YP_494612.1	0.000589956	1.39585	2.63144	3.23
phi77 ORF014-like protein, phage anti-repressor protein CDS	SAUSA300_1966	YP_494617.1	5.19936e-05	1.05716	2.08083	4.28
putative exonuclease CDS	SAUSA300_1970	YP_494621.1	2.37254e-23	1.95839	3.88628	22.62
phi77 ORF017-like protein CDS	SAUSA300_1971	YP_494622.1	2.17684e-47	2.04077	4.11465	46.66
int CDS	SAUSA300_1972	YP_494623.1	0.00196995	1.12201	2.1765	2.71
leukocidin/hemolysin toxin family protein CDS	SAUSA300_1974	YP_494625.1	1.76069e-06	3.32594	10.0278	5.75
Aerolysin/leukocidin family protein CDS	SAUSA300_1975	YP_494626.1	2.22442e-07	3.53547	11.5953	6.65
hypothetical protein CDS	SAUSA300_1977	YP_494628.1	7.09658e-46	4.55712	23.5413	45.15
ferric hydroxamate receptor CDS	SAUSA300_1978	YP_494629.1	1.0229e-16	2.2898	4.88989	15.99
acetyltransferase CDS	SAUSA300_1980	YP_494631.1	0.00824091	1.03398	2.04767	2.08
scrR CDS	SAUSA300_1995	YP_494646.1	0.000338565	1.03422	2.04801	3.47
DNA mismatch repair protein-like protein CDS	SAUSA300_2001	YP_494652.1	2.25811e-10	1.14769	2.2156	9.65
rimI CDS	SAUSA300_2003	YP_494654.1	5.53038e-11	1.97024	3.91833	10.26
hypothetical protein CDS	SAUSA300_2004	YP_494655.1	4.41426e-09	1.71127	3.27449	8.36
leuA CDS	SAUSA300_2010	YP_494661.1	5.79062e-21	1.31417	2.48659	20.24
leuB CDS	SAUSA300_2011	YP_494662.1	3.81629e-58	2.22654	4.68009	57.42
leuC CDS	SAUSA300_2012	YP_494663.1	2.98174e-89	2.68801	6.44425	88.53
leuD CDS	SAUSA300_2013	YP_494664.1	4.18467e-32	2.99204	7.956	31.38
ilvA CDS	SAUSA300_2014	YP_494665.1	1.1398e-75	3.59941	12.1208	74.94
kdpB CDS	SAUSA300_2033	YP_494679.1	0.000193061	3.1161	8.67043	3.71
kdpA CDS	SAUSA300_2034	YP_494680.1	2.10374e-06	4.64834	25.0778	5.68
kdpD CDS	SAUSA300_2035	YP_494681.1	0.00603796	1.82786	3.55009	2.22
kdpE CDS	SAUSA300_2036	YP_494682.1	1.13209e-06	2.56515	5.91817	5.95
oxaA CDS	SAUSA300_2046	YP_494692.1	2.54821e-09	1.06874	2.09759	8.59
hypothetical protein CDS	SAUSA300_2069	YP_494715.1	1.87734e-08	1.30566	2.47197	7.73
HemK family modification methylase CDS	SAUSA300_2071	YP_494717.1	6.11685e-40	2.10846	4.31231	39.21
prfA CDS	SAUSA300_2072	YP_494718.1	5.26844e-51	2.31732	4.98405	50.28
tdk CDS	SAUSA300_2073	YP_494719.1	1.11085e-21	2.33563	5.04773	20.95
rho CDS	SAUSA300_2075	YP_494721.1	5.84385e-10	1.44632	2.72511	9.23
hypothetical protein CDS	SAUSA300_2080	YP_494726.1	1.55573e-08	1.40017	2.63932	7.81
rpoE CDS	SAUSA300_2082	YP_494728.1	2.41975e-09	1.18669	2.27629	8.62
acetyltransferase CDS	SAUSA300_2083	YP_494729.1	1.32781e-06	1.22864	2.34346	5.88
hypothetical protein CDS	SAUSA300_2085	YP_494731.1	5.96682e-96	2.30552	4.94346	95.22
hypothetical protein CDS	SAUSA300_2095	YP_494741.1	1.49306e-14	1.98527	3.95938	13.83
manA CDS	SAUSA300_2096	YP_494742.1	3.85943e-23	1.2886	2.44291	22.41
arsR CDS	SAUSA300_2098	YP_494744.1	2.10834e-53	3.9105	15.0376	52.68
cation efflux family protein CDS	SAUSA300_2099	YP_494745.1	3.15254e-209	3.66027	12.6431	208.5
lytic regulatory protein CDS	SAUSA300_2100	YP_494746.1	2.08108e-11	1.05949	2.0842	10.68
tnp CDS	SAUSA300_2115	YP_494761.1	0.000367412	1.72391	3.30331	3.43
transporter gate domain-containing protein CDS	SAUSA300_2133	YP_494770.1	1.49903e-09	1.06036	2.08545	8.82
iron compound ABC transporter permease CDS	SAUSA300_2134	YP_494771.1	9.2688e-25	2.00486	4.0135	24.03
iron compound ABC transporter permease CDS	SAUSA300_2135	YP_494772.1	7.59284e-46	2.09636	4.27629	45.12
iron compound ABC transporter iron compound-binding protein CDS	SAUSA300_2136	YP_494773.1	4.67616e-17	1.0067	2.00932	16.33
hypothetical protein CDS	SAUSA300_2137	YP_494774.1	1.19659e-34	1.36587	2.57732	33.92
putative transporter CDS	SAUSA300_2139	YP_494776.1	2.57401e-61	3.77718	13.7103	60.59
hypothetical protein CDS	SAUSA300_2140	YP_494777.1	6.06477e-25	1.73746	3.33448	24.22
lacD CDS	SAUSA300_2152	YP_494788.1	3.36147e-05	2.69249	6.46427	4.47
lacA CDS	SAUSA300_2155	YP_494791.1	7.57109e-06	2.70178	6.50603	5.12
rplM CDS	SAUSA300_2172	YP_494807.1	8.80899e-06	1.45571	2.74292	5.06
xanthine/uracil permease family protein CDS	SAUSA300_2207	YP_494842.1	7.17827e-06	1.24723	2.37385	5.14
MarR family transcriptional regulator CDS	SAUSA300_2216	YP_494851.1	0.000591652	2.51139	5.70168	3.23
putative drug transporter CDS	SAUSA300_2217	YP_494852.1	5.90997e-09	2.59691	6.04989	8.23
iron compound ABC transporter iron compound-binding protein CDS	SAUSA300_2235	YP_494870.1	1.60244e-09	1.6729	3.18854	8.8
hypothetical protein CDS	SAUSA300_2247	YP_494882.1	2.97441e-09	2.82532	7.08769	8.53
AraC family transcriptional regulator CDS	SAUSA300_2248	YP_494883.1	4.04827e-15	1.74503	3.35203	14.39
ssaA CDS	SAUSA300_2249	YP_494884.1	1.22544e-22	2.77335	6.83694	21.91
ssaA CDS	SAUSA300_2253	YP_494888.1	9.18423e-22	2.34969	5.09713	21.04
putative N-acetylmuramoyl-L-alanine amidase CDS	SAUSA300_2256	YP_494891.1	5.39569e-20	2.31542	4.9775	19.27
hypothetical protein CDS	SAUSA300_2262	YP_494898.1	4.18908e-45	2.3218	4.99956	44.38
putative transposase CDS	SAUSA300_2263	YP_494897.1	8.77928e-06	1.38088	2.60428	5.06
glvC CDS	SAUSA300_2270	YP_494905.1	8.80899e-06	1.25097	2.38002	5.06
phosphosugar-binding transcriptional regulator CDS	SAUSA300_2271	YP_494906.1	1.06789e-10	2.17592	4.51874	9.97
hypothetical protein CDS	SAUSA300_2282	YP_494917.1	2.17681e-73	2.03897	4.10953	72.66
galM CDS	SAUSA300_2285	YP_494920.1	8.83921e-40	1.93818	3.83223	39.05
gltS CDS	SAUSA300_2291	YP_494926.1	5.19928e-34	1.70517	3.26067	33.28
TetR family transcriptional regulator CDS	SAUSA300_2300	YP_494935.1	8.86757e-12	1.65277	3.14436	11.05
tcaA CDS	SAUSA300_2302	YP_494937.1	1.21678e-21	1.54406	2.91614	20.91
TetR family transcriptional regulator CDS	SAUSA300_2322	YP_494957.1	9.8532e-15	1.82578	3.545	14.01
cobI CDS	SAUSA300_2323	YP_494958.1	5.42341e-46	2.23103	4.69469	45.27
hypothetical protein CDS	SAUSA300_2325	YP_494960.1	3.353e-05	2.12635	4.36611	4.47
hypothetical protein CDS	SAUSA300_2330	YP_494965.1	1.13588e-22	3.578	11.9423	21.94
narK CDS	SAUSA300_2333	YP_494968.1	1.73175e-09	1.23054	2.34656	8.76
MerR family transcriptional regulator CDS	SAUSA300_2336	YP_494971.1	0.00492969	1.38193	2.60617	2.31
nirR CDS	SAUSA300_2347	YP_494982.1	7.58241e-25	3.55481	11.7518	24.12
formate/nitrite transporter family protein CDS	SAUSA300_2349	YP_494984.1	3.23855e-35	2.56619	5.92244	34.49
sbi CDS	SAUSA300_2364	YP_494999.1	1.47249e-13	2.18579	4.54976	12.83
hlgA CDS	SAUSA300_2365	YP_495000.1	8.00748e-10	4.41271	21.2989	9.1
hlgC CDS	SAUSA300_2366	YP_495001.1	1.64159e-09	4.5329	23.1494	8.78
hlgB CDS	SAUSA300_2367	YP_495002.1	1.22137e-08	3.99036	15.8934	7.91
putative 8-amino-7-oxononanoate synthase CDS	SAUSA300_2370	YP_495005.1	0.000232991	1.36918	2.58324	3.63
ABC transporter ATP-binding/permease CDS	SAUSA300_2374	YP_495009.1	1.19324e-46	4.57886	23.8987	45.92
ABC transporter ATP-binding/permease CDS	SAUSA300_2375	YP_495010.1	1.23203e-35	4.56781	23.7163	34.91
hypothetical protein CDS	SAUSA300_2385	YP_495020.1	2.3457e-32	1.46704	2.76455	31.63
oligopeptide ABC transporter ATP-binding protein CDS	SAUSA300_2407	YP_495042.1	4.28673e-285	4.57289	23.7999	284.37
oligopeptide ABC transporter ATP-binding protein CDS	SAUSA300_2408	YP_495043.1	6.43133e-235	5.18024	36.2582	234.19
oligopeptide ABC transporter permease CDS	SAUSA300_2409	YP_495044.1	1.16292e-160	5.06371	33.4447	159.93
oligopeptide ABC transporter permease CDS	SAUSA300_2410	YP_495045.1	7.1675e-23	1.68477	3.21488	22.14
opp-1A CDS	SAUSA300_2411	YP_495046.1	2.00108e-08	1.01982	2.02766	7.7
hypothetical protein CDS	SAUSA300_2412	YP_495047.1	6.25958e-40	3.29916	9.8434	39.2
hypothetical protein CDS	SAUSA300_2413	YP_495048.1	2.77285e-36	2.14211	4.41406	35.56
hypothetical protein CDS	SAUSA300_2414	YP_495049.1	1.35957e-30	2.54932	5.85359	29.87
hypothetical protein CDS	SAUSA300_2423	YP_495058.1	1.46663e-16	2.69646	6.48211	15.83
hypothetical protein CDS	SAUSA300_2426	YP_495061.1	0.000234874	1.09918	2.14232	3.63
transporter protein CDS	SAUSA300_2434	YP_495068.1	1.64923e-08	1.56204	2.95272	7.78
sarT CDS	SAUSA300_2437	YP_495071.1	6.5307e-06	3.40552	10.5965	5.19
membrane spanning protein CDS	SAUSA300_2454	YP_495088.1	1.18146e-18	1.25536	2.38727	17.93
HAD superfamily hydrolase CDS	SAUSA300_2464	YP_495098.1	5.9607e-11	2.18511	4.54762	10.22
sdaAB CDS	SAUSA300_2470	YP_495104.1	4.2195e-10	2.16029	4.47005	9.37
perfringolysin O regulator protein CDS	SAUSA300_2471	YP_495105.1	1.98009e-11	1.62157	3.07711	10.7
hypothetical protein CDS	SAUSA300_2482	YP_495116.1	2.6833e-139	4.18571	18.1981	138.57
feoB CDS	SAUSA300_2487	YP_495121.1	0.000373265	1.94888	3.86074	3.43
hypothetical protein CDS	SAUSA300_2493	YP_495127.1	3.62064e-10	1.70725	3.26538	9.44
secretory antigen precursor SsaA CDS	SAUSA300_2503	YP_495137.1	1.3269e-08	1.71942	3.29304	7.88
acyltransferase CDS	SAUSA300_2504	YP_495138.1	2.06462e-64	2.3921	5.24921	63.69
acetyltransferase CDS	SAUSA300_2505	YP_495139.1	5.17325e-97	4.59948	24.2428	96.29
isaA CDS	SAUSA300_2506	YP_495140.1	1.00071e-51	3.67544	12.7767	51
hypothetical protein CDS	SAUSA300_2511	YP_495145.1	9.00799e-07	1.45182	2.73553	6.05
pyrD CDS	SAUSA300_2526	YP_495160.1	3.74771e-60	2.28351	4.86862	59.43
nrdD CDS	SAUSA300_2551	YP_495185.1	3.18649e-07	1.32246	2.50093	6.5
nsaS CDS	SAUSA300_2558	YP_495192.1	5.22214e-12	1.07761	2.11053	11.28
arcR CDS	SAUSA300_2566	YP_495200.1	9.88491e-07	1.81805	3.52605	6.01
arcC CDS	SAUSA300_2567	YP_495201.1	0.00211428	1.6033	3.03837	2.67
arcD CDS	SAUSA300_2568	YP_495202.1	8.99824e-05	1.91252	3.76466	4.05
arcB CDS	SAUSA300_2569	YP_495203.1	0.000304902	2.48842	5.61162	3.52
arcA CDS	SAUSA300_2570	YP_495204.1	0.00911775	2.17984	4.53102	2.04
argR CDS	SAUSA300_2571	YP_495205.1	0.00358773	1.5337	2.89528	2.45
aur CDS	SAUSA300_2572	YP_495206.1	2.15786e-31	2.12882	4.37358	30.67
hypothetical protein CDS	SAUSA300_2574	YP_495208.1	7.23049e-06	1.01266	2.01762	5.14
hypothetical protein CDS	SAUSA300_2585	YP_495219.1	6.22596e-06	1.22366	2.33538	5.21
hypothetical protein CDS	SAUSA300_2586	YP_495220.1	3.18649e-07	1.1311	2.19026	6.5
accessory secretory protein Asp1 CDS	SAUSA300_2587	YP_495221.1	3.43331e-16	1.91027	3.75879	15.46
secY CDS	SAUSA300_2588	YP_495222.1	3.2946e-05	2.16681	4.4903	4.48
msrA CDS	SAUSA300_2594	YP_495228.1	0.00901374	1.26602	2.40498	2.05
hisIE CDS	SAUSA300_2605	YP_495239.1	2.85867e-06	1.54591	2.91988	5.54
hisF CDS	SAUSA300_2606	YP_495240.1	0.000241685	1.17981	2.26547	3.62
hisB CDS	SAUSA300_2609	YP_495243.1	0.00171226	1.43894	2.71121	2.77
hisC CDS	SAUSA300_2610	YP_495244.1	4.87259e-09	1.85953	3.62889	8.31
hisD CDS	SAUSA300_2611	YP_495245.1	0.0010965	1.22348	2.3351	2.96
hisG CDS	SAUSA300_2612	YP_495246.1	1.51668e-05	1.93771	3.83098	4.82
hisZ CDS	SAUSA300_2613	YP_495247.1	0.00712731	1.54519	2.91842	2.15
hypothetical protein CDS	SAUSA300_2637	YP_495271.1	0.00012911	1.6789	3.20184	3.89
putative transcriptional regulator CDS	SAUSA300_2640	YP_495274.1	5.21139e-16	2.26391	4.80293	15.28
hypothetical protein CDS	SAUSA300_2641	YP_495275.1	3.07309e-36	2.93067	7.62466	35.51
hypothetical protein CDS	SAUSA300_2642	YP_495276.1	2.06177e-26	2.5808	5.98271	25.69
rnpA CDS	SAUSA300_2647	YP_495281.1	8.76475e-06	1.54292	2.91384	5.06
rpmH CDS	SAUSA300_2648	YP_495282.1	1.14908e-05	1.38511	2.61192	4.94

## Sheet: day-1 mouse
Name	locus_tag	protein_id	Differential Expression Adjusted p-value	Differential Expression Log2 Ratio	Fold change	Differential Expression Absolute Confidence
gyrB CDS	SAUSA300_0005	YP_492727.1	2.99e-62	1.51472	2.85743	61.52
gyrA CDS	SAUSA300_0006	YP_492728.1	4.16e-19	1.07713	2.10984	18.38
hypothetical protein CDS	SAUSA300_0007	YP_492729.1	3.05e-18	1.82135	3.53411	17.52
purA CDS	SAUSA300_0017	YP_492739.1	1.14e-227	3.52795	11.535	226.94
metallo-beta-lactamase family protein CDS	SAUSA300_0024	YP_492744.1	4.27e-25	1.40111	2.64105	24.37
5'-nucleotidase family protein CDS	SAUSA300_0025	YP_492745.1	2.1e-06	1.77942	3.43289	5.68
hypothetical protein CDS	SAUSA300_0031	YP_492751.1	6.3e-09	2.26262	4.79864	8.2
hypothetical protein CDS	SAUSA300_0047	YP_492767.1	6.79e-27	2.51064	5.69872	26.17
hypothetical protein CDS	SAUSA300_0048	YP_492768.1	7.87e-10	3.02611	8.14612	9.1
hypothetical protein CDS	SAUSA300_0049	YP_492769.1	2.14e-07	1.66816	3.17809	6.67
hypothetical protein CDS	SAUSA300_0072	YP_492790.1	1.41e-10	1.619	3.07162	9.85
peptide ABC transporter peptide-binding protein CDS	SAUSA300_0073	YP_492791.1	2.5e-16	1.98943	3.9708	15.6
opp-3B CDS	SAUSA300_0074	YP_492792.1	1.41e-08	1.89012	3.70666	7.85
opp-3C CDS	SAUSA300_0075	YP_492793.1	6.9e-11	2.26379	4.80253	10.16
ABC transporter ATP-binding protein CDS	SAUSA300_0076	YP_492794.1	2.15e-14	2.63577	6.21507	13.67
ABC transporter ATP-binding protein CDS	SAUSA300_0077	YP_492795.1	1.54e-07	1.91132	3.76153	6.81
hypothetical protein CDS	SAUSA300_0088	YP_492805.1	1.49e-11	1.96913	3.91533	10.83
Na/Pi cotransporter family protein CDS	SAUSA300_0107	YP_492824.1	7.56e-06	2.27153	4.82835	5.12
myosin-cross-reactive antigen CDS	SAUSA300_0108	YP_492825.1	9.49e-12	2.54165	5.82256	11.02
sirB CDS	SAUSA300_0116	YP_492833.1	1.01e-124	4.1881	18.2282	124
sirA CDS	SAUSA300_0117	YP_492834.1	5.44e-194	4.12356	17.4307	193.26
pyridoxal-phosphate dependent enzyme superfamily protein CDS	SAUSA300_0118	YP_492835.1	1.19e-17	3.69726	12.9714	16.92
ornithine cyclodeaminase CDS	SAUSA300_0119	YP_492836.1	1.14e-12	3.06804	8.38631	11.94
sbnC CDS	SAUSA300_0120	YP_492837.1	9.88e-19	3.43132	10.7878	18.01
putative drug transporter CDS	SAUSA300_0121	YP_492838.1	3.25e-17	3.45448	10.9623	16.49
IucA/IucC family siderophore biosynthesis protein CDS	SAUSA300_0122	YP_492839.1	6.25e-23	3.35145	10.2067	22.2
IucC family siderophore biosynthesis protein CDS	SAUSA300_0123	YP_492840.1	1.75e-17	3.1992	9.18451	16.76
HPCH/HPAI aldolase family protein CDS	SAUSA300_0124	YP_492841.1	4.57e-23	3.10193	8.58566	22.34
pyridoxal-dependent decarboxylase CDS	SAUSA300_0125	YP_492842.1	3.45e-33	3.22288	9.33648	32.46
hypothetical protein CDS	SAUSA300_0126	YP_492843.1	1.16e-38	3.40233	10.5732	37.93
glycosyl transferase, group 1 family protein CDS	SAUSA300_0132	YP_492849.1	0.000296166	1.36521	2.57613	3.53
hypothetical protein CDS	SAUSA300_0133	YP_492850.1	1.48e-06	1.84041	3.58111	5.83
deoD CDS	SAUSA300_0138	YP_492855.1	2.67e-13	5.10889	34.5088	12.57
putative tetracycline resistance protein CDS	SAUSA300_0139	YP_492856.1	9.58e-11	4.59499	24.1674	10.02
phnE CDS	SAUSA300_0143	YP_492860.1	0.00369383	2.64732	6.26502	2.43
argB CDS	SAUSA300_0184	YP_492898.1	0.000112401	1.1723	2.25371	3.95
argJ CDS	SAUSA300_0185	YP_492899.1	4.21e-07	1.55767	2.94379	6.38
argC CDS	SAUSA300_0186	YP_492900.1	1.86e-08	1.91558	3.77265	7.73
rocD CDS	SAUSA300_0187	YP_492901.1	0.000377541	1.1559	2.22824	3.42
transcriptional regulator CDS	SAUSA300_0195	YP_492909.1	6.43e-07	1.57355	2.97637	6.19
hypothetical protein CDS	SAUSA300_0215	YP_492929.1	0.00351408	1.16171	2.23723	2.45
sensor histidine kinase family protein CDS	SAUSA300_0218	YP_492932.1	5.64e-21	1.80301	3.48948	20.25
hypothetical protein CDS	SAUSA300_0222	YP_492936.1	0.000294391	1.0588	2.0832	3.53
putative acyl-CoA acetyltransferase FadA CDS	SAUSA300_0225	YP_492939.1	1.11e-16	3.88498	14.7739	15.95
3-hydroxyacyl-CoA dehydrogenase CDS	SAUSA300_0226	YP_492940.1	4.93e-19	4.32964	20.1072	18.31
fadD CDS	SAUSA300_0227	YP_492941.1	5e-13	3.62638	12.3495	12.3
fadE CDS	SAUSA300_0228	YP_492942.1	1.64e-09	2.86729	7.29693	8.78
hypothetical protein CDS	SAUSA300_0230	YP_492944.1	1.36e-08	1.17304	2.25486	7.87
PTS system, IIBC components CDS	SAUSA300_0236	YP_492950.1	1.66e-10	3.07837	8.44662	9.78
inosine-uridine preferring nucleoside hydrolase CDS	SAUSA300_0237	YP_492951.1	3.57e-20	1.59725	3.02565	19.45
gutB CDS	SAUSA300_0242	YP_492956.1	0.00471697	1.39239	2.62514	2.33
hypothetical protein CDS	SAUSA300_0243	YP_492957.1	0.00202744	1.95465	3.87621	2.69
scdA CDS	SAUSA300_0253	YP_492967.1	9.88e-13	1.42821	2.69113	12.01
two-component response regulator CDS	SAUSA300_0255	YP_492969.1	2.7e-36	2.76454	6.7953	35.57
antiholin-like protein LrgB CDS	SAUSA300_0257	YP_492971.1	0.000617642	1.55602	2.94042	3.21
hypothetical protein CDS	SAUSA300_0261	YP_492975.1	6.18e-82	4.15402	17.8026	81.21
rbsK CDS	SAUSA300_0262	YP_492976.1	1.27e-11	2.84093	7.16483	10.9
rbsD CDS	SAUSA300_0263	YP_492977.1	2.44e-12	3.42205	10.7186	11.61
ribose transporter RbsU CDS	SAUSA300_0264	YP_492978.1	1.22e-10	2.93718	7.6591	9.91
hypothetical protein CDS	SAUSA300_0266	YP_492980.1	1.31e-18	2.16247	4.4768	17.88
transposase CDS	SAUSA300_0267	YP_492981.1	1.64e-10	2.51675	5.72291	9.79
putative drug transporter CDS	SAUSA300_0268	YP_492982.1	1.23e-08	1.81716	3.52386	7.91
ABC transporter ATP-binding protein CDS	SAUSA300_0271	YP_492985.1	3.89e-07	1.67657	3.19668	6.41
hypothetical protein CDS	SAUSA300_0272	YP_492986.1	1.3e-23	2.17538	4.51705	22.89
hypothetical protein CDS	SAUSA300_0273	YP_492987.1	1.06e-12	2.0683	4.19392	11.97
hypothetical protein CDS	SAUSA300_0274	YP_492988.1	8e-14	1.22659	2.34014	13.1
hypothetical protein CDS	SAUSA300_0275	YP_492989.1	1.4e-09	1.22567	2.33864	8.85
hypothetical protein CDS	SAUSA300_0279	YP_492993.1	5.94e-45	2.14085	4.41023	44.23
hypothetical protein CDS	SAUSA300_0280	YP_492994.1	5.75e-09	1.00995	2.01385	8.24
hypothetical protein CDS	SAUSA300_0281	YP_492995.1	7.89e-15	2.14754	4.43072	14.1
hypothetical protein CDS	SAUSA300_0282	YP_492996.1	3.51e-71	2.56851	5.93196	70.45
essC protein CDS	SAUSA300_0283	YP_492997.1	3.35e-15	1.40878	2.65512	14.47
hypothetical protein CDS	SAUSA300_0284	YP_492998.1	6.1e-23	1.37308	2.59022	22.21
hypothetical protein CDS	SAUSA300_0286	YP_493000.1	1.99e-16	1.56797	2.96487	15.7
hypothetical protein CDS	SAUSA300_0287	YP_493001.1	6.74e-30	1.69868	3.24603	29.17
hypothetical protein CDS	SAUSA300_0288	YP_493002.1	1.23e-18	1.07322	2.10413	17.91
putative lipoprotein CDS	SAUSA300_0290	YP_493004.1	1.61e-55	3.21367	9.27709	54.79
hypothetical protein CDS	SAUSA300_0291	YP_493005.1	1.31e-43	2.77155	6.8284	42.88
hypothetical protein CDS	SAUSA300_0298	YP_493012.1	3.45e-14	1.86019	3.63056	13.46
hypothetical protein CDS	SAUSA300_0299	YP_493013.1	1.62e-06	1.09275	2.1328	5.79
hypothetical protein CDS	SAUSA300_0300	YP_493014.1	2.75e-08	1.13756	2.20009	7.56
hypothetical protein CDS	SAUSA300_0302	YP_493016.1	3.89e-28	2.25431	4.77107	27.41
hypothetical protein CDS	SAUSA300_0303	YP_493017.1	7.98e-18	1.14742	2.21518	17.1
5'-nucleotidase CDS	SAUSA300_0307	YP_493021.1	3.57e-20	2.06102	4.17281	19.45
PfkB family carbohydrate kinase CDS	SAUSA300_0311	YP_493025.1	4.42e-74	5.68979	51.6174	73.35
hypothetical protein CDS	SAUSA300_0312	YP_493026.1	1.37e-72	5.72234	52.7954	71.86
putative nucleoside permease NupC CDS	SAUSA300_0313	YP_493027.1	6.92e-73	5.94274	61.5094	72.16
sodium:solute symporter family protein CDS	SAUSA300_0314	YP_493028.1	3.33e-17	3.55344	11.7407	16.48
nanA CDS	SAUSA300_0315	YP_493029.1	1.95e-12	2.6704	6.36605	11.71
N-acetylmannosamine-6-phosphate 2-epimerase CDS	SAUSA300_0318	YP_493032.1	5.36e-15	2.46597	5.52499	14.27
hypothetical protein CDS	SAUSA300_0324	YP_493038.1	6.24e-11	1.03484	2.04889	10.2
glycine cleavage H-protein CDS	SAUSA300_0325	YP_493039.1	8.8e-10	1.3566	2.5608	9.06
hypothetical protein CDS	SAUSA300_0326	YP_493040.1	1.78e-17	1.44512	2.72286	16.75
hypothetical protein CDS	SAUSA300_0327	YP_493041.1	5.54e-28	2.35614	5.11999	27.26
lipoate-protein ligase A family protein CDS	SAUSA300_0328	YP_493042.1	3.48e-55	2.7498	6.72626	54.46
glpT CDS	SAUSA300_0337	YP_493051.1	3.2e-23	2.97903	7.88455	22.5
acetyl-CoA acetyltransferase CDS	SAUSA300_0355	YP_493069.1	3.8e-16	1.2299	2.3455	15.42
ParB-like partition protein CDS	SAUSA300_0361	YP_493075.1	5.03e-07	1.03626	2.05091	6.3
xpt CDS	SAUSA300_0386	YP_493100.1	6.26e-25	1.61952	3.07274	24.2
hypothetical protein CDS	SAUSA300_0391	YP_493105.1	0.000630869	1.2029	2.30202	3.2
putative restriction/modification system specificity protein CDS	SAUSA300_0406	YP_493120.1	4.89e-08	1.37078	2.5861	7.31
tandem lipoprotein CDS	SAUSA300_0410	YP_493124.1	2.86e-09	1.30955	2.47864	8.54
tandem lipoprotein CDS	SAUSA300_0413	YP_493126.1	3.22e-26	2.43699	5.41511	25.49
tandem lipoprotein CDS	SAUSA300_0414	YP_493127.1	3.43e-13	2.36832	5.16339	12.47
lpl3 CDS	SAUSA300_0415	YP_493128.1	7.51e-27	2.91431	7.53865	26.12
tandem lipoprotein CDS	SAUSA300_0416	YP_493129.1	3.57e-08	2.88811	7.40301	7.45
tandem lipoprotein CDS	SAUSA300_0417	YP_493130.1	2.57e-14	2.46598	5.52502	13.59
tandem lipoprotein CDS	SAUSA300_0418	YP_493131.1	4.79e-19	1.64714	3.13211	18.32
hypothetical protein CDS	SAUSA300_0420	YP_493133.1	7.99e-14	1.02274	2.03178	13.1
hypothetical protein CDS	SAUSA300_0421	YP_493134.1	3.35e-13	1.15086	2.22046	12.47
hypothetical protein CDS	SAUSA300_0422	YP_493135.1	1.38e-13	1.42908	2.69276	12.86
CHAP domain-contain protein CDS	SAUSA300_0438	YP_493151.1	1.49e-28	1.34691	2.54366	27.83
hypothetical protein CDS	SAUSA300_0462	YP_493171.1	1.58e-11	1.14045	2.20449	10.8
DNA replication intiation control protein YabA CDS	SAUSA300_0463	YP_493172.2	6.47e-23	1.53551	2.8989	22.19
hypothetical protein CDS	SAUSA300_0464	YP_493173.1	2.58e-15	1.79459	3.46918	14.59
hypothetical protein CDS	SAUSA300_0465	YP_493174.1	2.15e-09	1.48623	2.80155	8.67
hypothetical protein CDS	SAUSA300_0466	YP_493175.1	3.55e-09	1.08658	2.1237	8.45
hypothetical protein CDS	SAUSA300_0471	YP_493180.1	1.15e-12	2.23165	4.69671	11.94
glmU CDS	SAUSA300_0477	YP_493186.1	3.03e-13	1.03259	2.04569	12.52
prs CDS	SAUSA300_0478	YP_493187.1	1.04e-82	2.0122	4.03397	81.98
hypothetical protein CDS	SAUSA300_0487	YP_493196.1	9.07e-34	2.34561	5.08274	33.04
hpt CDS	SAUSA300_0488	YP_493197.1	3.37e-27	1.6256	3.0857	26.47
folK CDS	SAUSA300_0494	YP_493203.1	4.95e-21	1.28463	2.4362	20.31
nupC CDS	SAUSA300_0506	YP_493209.1	9.38e-27	1.69707	3.24242	26.03
PilT domain-containing protein CDS	SAUSA300_0512	YP_493215.1	7.62e-33	1.42052	2.67682	32.12
hypothetical protein CDS	SAUSA300_0519	YP_493222.1	7.88e-16	1.51303	2.85408	15.1
ribulokinase CDS	SAUSA300_0537	YP_493240.1	1.41e-09	1.06629	2.09404	8.85
deoxynucleoside kinase family protein CDS	SAUSA300_0542	YP_493245.1	9.06e-12	1.74762	3.35805	11.04
HAD superfamily hydrolase CDS	SAUSA300_0544	YP_493247.1	1.46e-23	1.20185	2.30034	22.83
sdrC CDS	SAUSA300_0546	YP_493249.1	1.01e-27	3.63986	12.4654	26.99
sdrD CDS	SAUSA300_0547	YP_493250.1	5e-223	4.23653	18.8504	222.3
putative substrate--CoA ligase CDS	SAUSA300_0559	YP_493262.1	0.000242375	1.44408	2.72089	3.62
hypothetical protein CDS	SAUSA300_0561	YP_493264.1	2.23e-05	1.59734	3.02585	4.65
ung CDS	SAUSA300_0563	YP_493266.1	4.22e-19	1.63025	3.09567	18.38
hypothetical protein CDS	SAUSA300_0564	YP_493267.1	5.13e-29	2.74672	6.71189	28.29
hypothetical protein CDS	SAUSA300_0565	YP_493268.1	1.68e-09	1.15276	2.22339	8.78
lipoate-protein ligase A family protein CDS	SAUSA300_0571	YP_493274.1	8.07e-06	1.11859	2.17135	5.09
mvk CDS	SAUSA300_0572	YP_493275.1	4.23e-50	2.91403	7.53719	49.37
hypothetical protein CDS	SAUSA300_0575	YP_493278.1	2.05e-09	1.69737	3.24309	8.69
hypothetical protein CDS	SAUSA300_0580	YP_493283.1	2.95e-32	1.8507	3.60675	31.53
hypothetical protein CDS	SAUSA300_0581	YP_493284.1	2.55e-51	2.12625	4.3658	50.59
hypothetical protein CDS	SAUSA300_0582	YP_493285.1	7.9e-50	2.60789	6.09613	49.1
hypothetical protein CDS	SAUSA300_0583	YP_493286.1	5.39e-58	2.89935	7.46091	57.27
hypothetical protein CDS	SAUSA300_0584	YP_493287.1	1.61e-59	2.9202	7.5695	58.79
hypothetical protein CDS	SAUSA300_0585	YP_493288.1	7.23e-46	3.42204	10.7186	45.14
hypothetical protein CDS	SAUSA300_0586	YP_493289.1	1.52e-43	2.95519	7.75534	42.82
hypothetical protein CDS	SAUSA300_0587	YP_493290.1	3.28e-44	2.72118	6.59414	43.48
hypothetical protein CDS	SAUSA300_0588	YP_493291.1	9.24e-27	1.99201	3.97792	26.03
hypothetical protein CDS	SAUSA300_0595	YP_493298.1	3.52e-08	1.31686	2.49123	7.45
ABC transporter substrate-binding protein CDS	SAUSA300_0618	YP_493321.1	2.3e-19	1.13943	2.20294	18.64
ABC transporter permease CDS	SAUSA300_0619	YP_493322.1	1.35e-43	1.4481	2.72848	42.87
ABC transporter ATP-binding protein CDS	SAUSA300_0620	YP_493323.1	1.14e-114	2.31418	4.97322	113.94
fhuA CDS	SAUSA300_0633	YP_493336.1	9.23e-16	1.15442	2.22595	15.03
fhuB CDS	SAUSA300_0634	YP_493337.1	4.02e-20	1.41524	2.66704	19.4
putative lipase/esterase CDS	SAUSA300_0641	YP_493344.1	2.17e-05	1.20991	2.31322	4.66
phosphate transporter family protein CDS	SAUSA300_0650	YP_493353.1	2.22e-18	1.20368	2.30326	17.65
hypothetical protein CDS	SAUSA300_0663	YP_493366.1	3.27e-13	1.14812	2.21625	12.49
hypothetical protein CDS	SAUSA300_0681	YP_493384.1	7.9e-10	2.20372	4.60665	9.1
DeoR family transcriptional regulator CDS	SAUSA300_0683	YP_493386.1	6.84e-13	2.04206	4.11833	12.16
nagA CDS	SAUSA300_0686	YP_493389.1	4.33e-22	1.65791	3.1556	21.36
hypothetical protein CDS	SAUSA300_0694	YP_493397.1	1.62e-08	1.17563	2.25891	7.79
exsB protein CDS	SAUSA300_0697	YP_493400.1	7e-05	1.43418	2.70228	4.15
pabA CDS	SAUSA300_0698	YP_493401.1	1.79e-05	1.64885	3.13583	4.75
hypothetical protein CDS	SAUSA300_0700	YP_493403.1	7.5e-09	1.09171	2.13126	8.12
folE CDS	SAUSA300_0713	YP_493416.1	3.73e-37	2.01873	4.05227	36.43
integral membrane protein CDS	SAUSA300_0714	YP_493417.1	2.14e-23	1.72839	3.31358	22.67
iron compound ABC transporter permease CDS	SAUSA300_0718	YP_493421.1	2.66e-84	2.65181	6.28454	83.58
iron compound ABC transporter permease CDS	SAUSA300_0719	YP_493422.1	7.37e-33	3.14971	8.87478	32.13
putative iron compound ABC transporter ATP-binding protein CDS	SAUSA300_0720	YP_493423.1	3.05e-37	3.30232	9.86499	36.52
transferrin receptor CDS	SAUSA300_0721	YP_493424.1	3.62e-25	3.28383	9.73937	24.44
hypothetical protein CDS	SAUSA300_0767	YP_493467.1	1.87e-32	1.78734	3.45177	31.73
hypothetical protein CDS	SAUSA300_0768	YP_493468.1	2.18e-33	1.91252	3.76467	32.66
hypothetical protein CDS	SAUSA300_0769	YP_493469.1	2.74e-22	1.84349	3.58878	21.56
empbp CDS	SAUSA300_0774	YP_493474.1	1.17e-12	1.86806	3.65042	11.93
hypothetical protein CDS	SAUSA300_0780	YP_493480.1	0.000327574	1.20344	2.30288	3.48
hypothetical protein CDS	SAUSA300_0792	YP_493492.1	1.14e-05	2.2163	4.647	4.94
hypothetical protein CDS	SAUSA300_0793	YP_493493.1	0.00152588	1.7348	3.32834	2.82
int CDS	SAUSA300_0799	YP_493499.1	1.69e-08	1.4098	2.657	7.77
sek CDS	SAUSA300_0800	YP_493500.1	5.12e-53	2.87585	7.34036	52.29
seq CDS	SAUSA300_0801	YP_493501.1	1.78e-26	2.57237	5.94786	25.75
hypothetical protein CDS	SAUSA300_0802	YP_493502.1	1.51e-42	2.54436	5.8335	41.82
Cro/CI family transcriptional regulator CDS	SAUSA300_0803	YP_493503.1	1.2e-24	1.62911	3.09322	23.92
hypothetical protein CDS	SAUSA300_0814	YP_493514.1	1.05e-07	1.24639	2.37248	6.98
hypothetical protein CDS	SAUSA300_0830	YP_493530.1	1.08e-64	2.17413	4.51313	63.97
glpQ CDS	SAUSA300_0862	YP_493562.1	2.84e-44	3.77895	13.727	43.55
argH CDS	SAUSA300_0863	YP_493563.1	2.58e-08	1.98438	3.95694	7.59
argG CDS	SAUSA300_0864	YP_493564.1	8.47e-09	1.84012	3.58041	8.07
LysR family transcriptional regulator CDS	SAUSA300_0878	YP_493578.1	7.19e-16	2.29118	4.89456	15.14
hypothetical protein CDS	SAUSA300_0917	YP_493617.1	5.11e-10	1.15566	2.22787	9.29
murE CDS	SAUSA300_0919	YP_493619.1	8.91e-22	1.66278	3.16627	21.05
hypothetical protein CDS	SAUSA300_0920	YP_493620.1	1.56e-08	1.30695	2.47419	7.81
TerC family membrane protein CDS	SAUSA300_0922	YP_493622.1	9.11e-15	1.24192	2.36513	14.04
htrA CDS	SAUSA300_0923	YP_493623.1	1.12e-23	1.90879	3.75493	22.95
hypothetical protein CDS	SAUSA300_0931	YP_493629.1	1.27e-14	1.21622	2.32337	13.89
hypothetical protein CDS	SAUSA300_0932	YP_493630.1	2.8e-17	1.0639	2.09058	16.55
hypothetical protein CDS	SAUSA300_0938	YP_493636.1	4.18e-11	1.10862	2.1564	10.38
glycosyl transferase, group 1 family protein CDS	SAUSA300_0939	YP_493637.1	7.69e-30	1.47443	2.77873	29.11
hypothetical protein CDS	SAUSA300_0940	YP_493638.1	2.52e-13	1.65109	3.1407	12.6
menA CDS	SAUSA300_0944	YP_493642.1	2.45e-11	1.16227	2.23809	10.61
isochorismate synthase family protein CDS	SAUSA300_0945	YP_493643.1	2.11e-58	2.45895	5.49815	57.68
sspC CDS	SAUSA300_0949	YP_493647.1	1.49e-11	3.11857	8.68527	10.83
sspB CDS	SAUSA300_0950	YP_493648.1	1.19e-11	3.21417	9.28031	10.93
sspA CDS	SAUSA300_0951	YP_493649.1	4.93e-14	3.59884	12.116	13.31
fmt CDS	SAUSA300_0959	YP_493657.1	1.04e-28	2.38935	5.2392	27.98
purK CDS	SAUSA300_0967	YP_493665.1	3.11e-07	2.43895	5.42245	6.51
purC CDS	SAUSA300_0968	YP_493666.1	0.000311011	1.8552	3.61803	3.51
purS CDS	SAUSA300_0969	YP_493667.1	3.81e-08	2.68806	6.44446	7.42
purQ CDS	SAUSA300_0970	YP_493668.1	9.06e-07	2.15636	4.4579	6.04
purL CDS	SAUSA300_0971	YP_493669.1	6.95e-05	1.85085	3.60714	4.16
purF CDS	SAUSA300_0972	YP_493670.1	8.98e-06	1.96302	3.89877	5.05
purM CDS	SAUSA300_0973	YP_493671.1	1.66e-06	2.10451	4.30052	5.78
purN CDS	SAUSA300_0974	YP_493672.1	1.04e-09	2.63893	6.22871	8.98
purH CDS	SAUSA300_0975	YP_493673.1	7.49e-08	2.37479	5.18659	7.13
purD CDS	SAUSA300_0976	YP_493674.1	6.39e-07	2.11851	4.34246	6.19
cytochrome D ubiquinol oxidase, subunit I CDS	SAUSA300_0986	YP_493684.1	1.22e-05	1.41402	2.66479	4.91
hypothetical protein CDS	SAUSA300_0990	YP_493688.1	1.14e-24	2.5116	5.70254	23.94
pdhB CDS	SAUSA300_0994	YP_493692.1	1.37e-18	1.37038	2.58539	17.86
hypothetical protein CDS	SAUSA300_0998	YP_493696.1	1.26e-15	2.3809	5.20861	14.9
potA CDS	SAUSA300_0999	YP_493697.1	9.69e-12	1.91637	3.77472	11.01
potB CDS	SAUSA300_1000	YP_493698.1	2.2e-09	1.67205	3.18667	8.66
potC CDS	SAUSA300_1001	YP_493699.1	9.16e-07	1.61572	3.06466	6.04
typA CDS	SAUSA300_1009	YP_493707.1	2.54e-29	1.38988	2.62057	28.6
ctaA CDS	SAUSA300_1015	YP_493713.1	1.68e-35	2.08415	4.24025	34.77
cyoE CDS	SAUSA300_1016	YP_493714.1	1.69e-90	2.25309	4.76704	89.77
hypothetical protein CDS	SAUSA300_1017	YP_493715.1	5.02e-31	1.64797	3.13393	30.3
coaD CDS	SAUSA300_1024	YP_493722.1	4.45e-31	1.54968	2.92753	30.35
hypothetical protein CDS	SAUSA300_1025	YP_493723.1	1.66e-13	1.5019	2.83216	12.78
iron transport associated domain-containing protein CDS	SAUSA300_1028	YP_493726.1	1.44e-41	6.29464	78.5012	40.84
iron transport associated domain-containing protein CDS	SAUSA300_1029	YP_493727.1	1.23e-57	3.99728	15.9698	56.91
iron transport associated domain-containing protein CDS	SAUSA300_1030	YP_493728.1	2.54e-55	3.03669	8.20605	54.6
hypothetical protein CDS	SAUSA300_1031	YP_493729.1	3.34e-51	5.08376	33.9128	50.48
putative iron compound ABC transporter iron compound-binding protein CDS	SAUSA300_1032	YP_493730.1	3.96e-76	5.04943	33.1155	75.4
iron/heme permease CDS	SAUSA300_1033	YP_493731.1	6.59e-101	5.18249	36.3148	100.18
srtB CDS	SAUSA300_1034	YP_493732.1	4.93e-63	6.48962	89.861	62.31
heme-degrading monooxygenase IsdG CDS	SAUSA300_1035	YP_493733.1	6.4e-98	5.35573	40.9482	97.19
pheS CDS	SAUSA300_1037	YP_493735.1	5.93e-14	1.64201	3.12101	13.23
rnhC CDS	SAUSA300_1039	YP_493737.1	4.48e-23	2.27981	4.85615	22.35
alpha-hemolysin CDS	SAUSA300_1058	YP_493756.1	1.38e-12	2.58305	5.99207	11.86
superantigen-like protein CDS	SAUSA300_1059	YP_493757.1	5.25e-05	1.62004	3.07384	4.28
superantigen-like protein CDS	SAUSA300_1060	YP_493758.1	1.43e-07	1.97629	3.9348	6.84
superantigen-like protein CDS	SAUSA300_1061	YP_493759.1	2.23e-13	2.5625	5.90729	12.65
argF CDS	SAUSA300_1062	YP_493760.1	2.54e-26	5.60302	48.6046	25.59
arcC CDS	SAUSA300_1063	YP_493761.1	9.62e-30	6.12542	69.8129	29.02
TRAP family protein CDS	SAUSA300_1064	YP_493762.1	1.19e-22	5.10549	34.4275	21.92
exfoliative toxin A CDS	SAUSA300_1065	YP_493763.1	1.3e-19	2.00106	4.00294	18.89
pyrR CDS	SAUSA300_1091	YP_493788.1	2.29e-07	1.39038	2.62147	6.64
putative lipoprotein CDS	SAUSA300_1106	YP_493803.1	1.5e-17	1.98666	3.96319	16.82
fmt CDS	SAUSA300_1109	YP_493806.1	2.83e-14	1.12119	2.17527	13.55
sun CDS	SAUSA300_1110	YP_493807.1	1.47e-13	1.11597	2.16741	12.83
rRNA large subunit methyltransferase N CDS	SAUSA300_1111	YP_493808.1	1.84e-20	1.54689	2.92188	19.74
protein phosphatase 2C domain-containing protein CDS	SAUSA300_1112	YP_493809.1	3.15e-13	1.12756	2.18489	12.5
rpe CDS	SAUSA300_1115	YP_493812.1	1.6e-16	1.4293	2.69316	15.8
hypothetical protein CDS	SAUSA300_1116	YP_493813.1	1.01e-10	1.28885	2.44333	10
hypothetical protein CDS	SAUSA300_1118	YP_493815.1	8.93e-51	1.70718	3.26523	50.05
hypothetical protein CDS	SAUSA300_1119	YP_493816.1	3.74e-90	1.9998	3.99944	89.43
rpsP CDS	SAUSA300_1131	YP_493828.1	9.31e-09	1.73531	3.32951	8.03
rimM CDS	SAUSA300_1132	YP_493829.1	1.83e-09	1.21355	2.31908	8.74
trmD CDS	SAUSA300_1133	YP_493830.1	4.98e-10	1.67349	3.18985	9.3
rpsB CDS	SAUSA300_1149	YP_493846.1	0.000162268	1.03847	2.05405	3.79
frr CDS	SAUSA300_1152	YP_493849.1	4.4e-10	1.27551	2.42084	9.36
uppS CDS	SAUSA300_1153	YP_493850.1	5.5e-42	1.72501	3.30583	41.26
cdsA	SAUSA300_1154	YP_493851.1	4.48e-41	2.30414	4.93872	40.35
hypothetical protein CDS	SAUSA300_1158	YP_493855.1	3.44e-34	1.79434	3.46856	33.46
nusA CDS	SAUSA300_1159	YP_493856.1	4.55e-48	1.67784	3.19949	47.34
ribosomal protein L7Ae CDS	SAUSA300_1161	YP_493858.1	4.4e-26	2.0361	4.10135	25.36
hypothetical protein CDS	SAUSA300_1171	YP_493868.1	1.28e-31	3.15736	8.92196	30.89
M16 family peptidase CDS	SAUSA300_1172	YP_493869.1	3.9e-12	1.28977	2.44488	11.41
putative acetoacetyl-CoA reductase CDS	SAUSA300_1173	YP_493870.1	3.17e-11	1.54519	2.91842	10.5
miaB CDS	SAUSA300_1185	YP_493882.1	1.79e-10	1.09561	2.13704	9.75
mutS CDS	SAUSA300_1188	YP_493885.1	1.26e-07	1.05946	2.08415	6.9
mutL CDS	SAUSA300_1189	YP_493886.1	3.91e-09	1.19725	2.29302	8.41
glpK CDS	SAUSA300_1192	YP_493889.1	1e-09	1.96297	3.89864	9
glpD CDS	SAUSA300_1193	YP_493890.1	0.000552015	1.32186	2.49989	3.26
putative GTP-binding protein CDS	SAUSA300_1198	YP_493895.1	1.25e-10	1.20189	2.30041	9.9
hypothetical protein CDS	SAUSA300_1204	YP_493901.1	2.85e-30	2.83876	7.15404	29.55
hypothetical protein CDS	SAUSA300_1205	YP_493902.1	0.000158055	1.25061	2.37942	3.8
hypothetical protein CDS	SAUSA300_1208	YP_493905.1	8.66e-17	2.19311	4.57289	16.06
hypothetical protein CDS	SAUSA300_1209	YP_493906.1	1.52e-25	3.90443	14.9744	24.82
hypothetical protein CDS	SAUSA300_1210	YP_493907.1	3.74e-14	1.15892	2.2329	13.43
hypothetical protein CDS	SAUSA300_1213	YP_493910.1	1.33e-43	1.87436	3.66639	42.88
LuxR family DNA-binding response regulator CDS	SAUSA300_1220	YP_493917.1	6.64e-11	1.25654	2.38923	10.18
hypothetical protein CDS	SAUSA300_1223	YP_493920.1	0.000445534	1.01501	2.02091	3.35
hypothetical protein CDS	SAUSA300_1224	YP_493921.1	3.13e-39	3.35172	10.2087	38.5
rpsN CDS	SAUSA300_1234	YP_493931.1	2.37e-24	2.5154	5.71755	23.63
guaC CDS	SAUSA300_1235	YP_493932.1	4.04e-31	3.01597	8.08903	30.39
hypothetical protein CDS	SAUSA300_1236	YP_493933.1	2.14e-12	1.66341	3.16764	11.67
hypothetical protein CDS	SAUSA300_1240	YP_493937.1	3.32e-07	1.26531	2.40379	6.48
hypothetical protein CDS	SAUSA300_1241	YP_493938.1	1.65e-30	2.36772	5.16126	29.78
opuD CDS	SAUSA300_1245	YP_493942.1	4.97e-20	1.25156	2.38099	19.3
parE CDS	SAUSA300_1250	YP_493947.1	4.24e-12	1.19843	2.29489	11.37
msrR CDS	SAUSA300_1257	YP_493954.1	1.84e-67	2.31568	4.97841	66.73
ABC transporter ATP-binding protein CDS	SAUSA300_1285	YP_493982.1	4.01e-22	2.14194	4.41355	21.4
alr2 CDS	SAUSA300_1292	YP_493989.1	0.00651199	1.11394	2.16436	2.19
hypothetical protein CDS	SAUSA300_1294	YP_493991.1	2.83e-05	1.2271	2.34096	4.55
hypothetical protein CDS	SAUSA300_1322	YP_494019.1	1.97e-11	1.45811	2.74748	10.7
hypothetical protein CDS	SAUSA300_1323	YP_494020.1	1.86e-18	1.64213	3.12127	17.73
hypothetical protein CDS	SAUSA300_1324	YP_494021.1	1.68e-05	1.09943	2.1427	4.78
ald CDS	SAUSA300_1331	YP_494028.1	0.000716489	1.88001	3.68077	3.14
hypothetical protein CDS	SAUSA300_1334	YP_494031.1	4.54e-07	1.13421	2.19498	6.34
hypothetical protein CDS	SAUSA300_1335	YP_494032.1	7.62e-17	1.91282	3.76545	16.12
hypothetical protein CDS	SAUSA300_1336	YP_494033.1	2.35e-34	2.02781	4.07786	33.63
ndk CDS	SAUSA300_1358	YP_494055.1	2.97e-09	1.9747	3.93046	8.53
polyprenyl synthetase CDS	SAUSA300_1359	YP_494056.1	2.16e-21	1.02508	2.03508	20.67
hypothetical protein CDS	SAUSA300_1372	YP_494069.1	4.36e-34	1.91202	3.76337	33.36
ferredoxin CDS	SAUSA300_1373	YP_494070.1	1.56e-79	2.401	5.28169	78.81
hypothetical protein CDS	SAUSA300_1375	YP_494072.1	0.00232364	1.09077	2.12987	2.63
phiSLT ORF153-like protein CDS	SAUSA300_1435	YP_494132.1	4.36e-31	1.40256	2.6437	30.36
phiSLT ORF144-like protein lipoprotein CDS	SAUSA300_1436	YP_494133.1	1.12e-11	1.28472	2.43635	10.95
phiSLT ORF401-like protein, integrase CDS	SAUSA300_1438	YP_494135.1	1.46e-21	1.22023	2.32984	20.84
hypothetical protein CDS	SAUSA300_1440	YP_494136.1	1.14e-23	1.91963	3.78325	22.94
rluB CDS	SAUSA300_1443	YP_494139.1	1.83e-23	1.46852	2.76738	22.74
scpB CDS	SAUSA300_1444	YP_494140.1	3.73e-31	1.65911	3.15821	30.43
xerD CDS	SAUSA300_1447	YP_494143.1	2.39e-25	1.37321	2.59046	24.62
lpdA CDS	SAUSA300_1467	YP_494163.1	1.04e-27	1.73451	3.32767	26.98
recN CDS	SAUSA300_1468	YP_494164.1	1.08e-22	1.31278	2.48419	21.97
geranyltranstransferase CDS	SAUSA300_1470	YP_494166.1	1.09e-11	1.27092	2.41315	10.96
xseB CDS	SAUSA300_1471	YP_494167.1	2.75e-18	1.98759	3.96574	17.56
accB CDS	SAUSA300_1476	YP_494172.1	8.64e-19	1.70065	3.25047	18.06
glycine dehydrogenase subunit 1 CDS	SAUSA300_1497	YP_494192.1	1.6e-11	1.06245	2.08847	10.8
gcvT CDS	SAUSA300_1498	YP_494193.1	1.89e-60	2.06707	4.19034	59.72
putative competence protein ComGA CDS	SAUSA300_1504	YP_494199.1	1.97e-09	1.62744	3.08964	8.71
rpmG CDS	SAUSA300_1511	YP_494206.1	1.16e-27	2.07701	4.21933	26.94
fur CDS	SAUSA300_1514	YP_494209.1	3.11e-12	1.37967	2.60208	11.51
ABC transporter permease CDS	SAUSA300_1515	YP_494210.1	1.5e-18	1.6226	3.07928	17.82
ABC transporter ATP-binding protein CDS	SAUSA300_1516	YP_494211.1	1.51e-25	1.5092	2.84653	24.82
recO CDS	SAUSA300_1526	YP_494221.1	2.57e-11	1.25989	2.39477	10.59
era CDS	SAUSA300_1527	YP_494222.1	1.4e-30	1.42912	2.69283	29.85
cdd CDS	SAUSA300_1528	YP_494223.1	7.65e-13	1.20823	2.31054	12.12
grpE CDS	SAUSA300_1541	YP_494236.1	0.000141839	1.70858	3.26839	3.85
lepA CDS	SAUSA300_1544	YP_494239.1	3.1e-11	1.42596	2.68694	10.51
rpsT CDS	SAUSA300_1545	YP_494240.1	7.87e-07	1.35028	2.54961	6.1
holA CDS	SAUSA300_1546	YP_494241.1	1.6e-24	1.72629	3.30877	23.8
nadD CDS	SAUSA300_1553	YP_494248.1	2.08e-15	1.65943	3.15891	14.68
hypothetical protein CDS	SAUSA300_1554	YP_494249.1	2.19e-17	2.29423	4.90494	16.66
aroE CDS	SAUSA300_1555	YP_494250.1	1.05e-15	1.59558	3.02215	14.98
GTP-binding protein YqeH CDS	SAUSA300_1556	YP_494251.1	4.14e-25	2.2229	4.66832	24.38
HAD superfamily hydrolase CDS	SAUSA300_1557	YP_494252.1	2.82e-42	3.01272	8.07084	41.55
mtnN CDS	SAUSA300_1558	YP_494253.1	3.43e-65	3.01755	8.09792	64.46
hypothetical protein CDS	SAUSA300_1561	YP_494256.1	2.11e-10	1.34134	2.53386	9.67
LamB/YcsF family protein CDS	SAUSA300_1562	YP_494257.1	7.03e-06	1.10718	2.15424	5.15
accB CDS	SAUSA300_1564	YP_494259.1	4.43e-07	1.13687	2.19904	6.35
U32 family peptidase CDS	SAUSA300_1569	YP_494264.1	8.25e-07	1.14221	2.20718	6.08
U32 family peptidase CDS	SAUSA300_1570	YP_494265.1	5.35e-19	1.51793	2.86381	18.27
O-methyltransferase family protein CDS	SAUSA300_1571	YP_494266.1	9.85e-28	3.30311	9.87042	27.01
RecD/TraA family helicase CDS	SAUSA300_1576	YP_494271.1	2.21e-48	1.54075	2.90946	47.65
hypothetical protein CDS	SAUSA300_1585	YP_494280.1	1.85e-13	1.35332	2.555	12.73
hisS CDS	SAUSA300_1587	YP_494282.1	5.53e-18	2.02721	4.07617	17.26
apt CDS	SAUSA300_1591	YP_494286.1	0.000704376	1.08267	2.11796	3.15
recJ CDS	SAUSA300_1592	YP_494287.1	1.54e-06	1.06035	2.08544	5.81
queA CDS	SAUSA300_1596	YP_494291.1	4.62e-07	1.05239	2.07397	6.34
mreD CDS	SAUSA300_1604	YP_494299.1	3.8e-26	1.99241	3.979	25.42
mreC CDS	SAUSA300_1605	YP_494300.1	2.1e-29	1.63308	3.10175	28.68
type III leader peptidase family protein CDS	SAUSA300_1609	YP_494304.1	1.24e-06	1.38758	2.61639	5.91
hemD CDS	SAUSA300_1616	YP_494311.1	2.63e-09	1.22327	2.33476	8.58
hemC CDS	SAUSA300_1617	YP_494312.1	2.67e-30	1.94481	3.84986	29.57
hemX CDS	SAUSA300_1618	YP_494313.1	4.06e-50	1.66991	3.18195	49.39
hemA CDS	SAUSA300_1619	YP_494314.1	8.41e-32	1.4038	2.64597	31.08
tig CDS	SAUSA300_1622	YP_494317.1	1.64e-07	1.13939	2.20287	6.79
rplT CDS	SAUSA300_1625	YP_494320.1	2.56e-07	1.27849	2.42584	6.59
rpmI CDS	SAUSA300_1626	YP_494321.1	1.1e-07	1.64648	3.13069	6.96
infC CDS	SAUSA300_1627	YP_494322.1	4.53e-14	2.33961	5.06166	13.34
hypothetical protein CDS	SAUSA300_1637	YP_494332.1	1.06e-11	1.31012	2.47963	10.98
phoR CDS	SAUSA300_1638	YP_494333.1	2.24e-06	1.80052	3.48346	5.65
putative NADP-dependent malic enzyme CDS	SAUSA300_1648	YP_494342.1	3.97e-11	1.28072	2.42961	10.4
aminotransferase, class V CDS	SAUSA300_1662	YP_494356.1	2.3e-07	1.78303	3.44147	6.64
nagE CDS	SAUSA300_1672	YP_494366.1	1.87e-08	1.28023	2.42877	7.73
fhs CDS	SAUSA300_1678	YP_494372.1	1.19e-06	1.18341	2.27113	5.92
phenylalanyl-tRNA synthetase (beta subunit) CDS	SAUSA300_1688	YP_494382.1	4.64e-35	1.4159	2.66826	34.33
hypothetical protein CDS	SAUSA300_1689	YP_494383.1	7.4e-42	1.93061	3.81217	41.13
trmB CDS	SAUSA300_1694	YP_494388.1	1.45e-11	1.14886	2.21738	10.84
hypothetical protein CDS	SAUSA300_1695	YP_494389.1	5.48e-12	1.02186	2.03053	11.26
hypothetical protein CDS	SAUSA300_1701	YP_494395.1	6.23e-39	1.58587	3.00189	38.21
cell wall surface anchor family protein CDS	SAUSA300_1702	YP_494396.1	7.94e-07	1.0443	2.06237	6.1
putative drug transporter CDS	SAUSA300_1705	YP_494399.1	2.61e-14	1.24892	2.37664	13.58
hypothetical protein CDS	SAUSA300_1707	YP_494401.1	1.41e-08	1.06837	2.09707	7.85
ribD CDS	SAUSA300_1715	YP_494408.1	0.000652454	1.43492	2.70368	3.19
arsR CDS	SAUSA300_1717	YP_494410.1	3.47e-10	2.14828	4.43298	9.46
arsB CDS	SAUSA300_1718	YP_494411.1	3.21e-19	1.83924	3.57821	18.49
arsC CDS	SAUSA300_1719	YP_494412.1	4.1e-05	1.03293	2.04618	4.39
hypothetical protein CDS	SAUSA300_1724	YP_494417.1	1.86e-07	1.93926	3.83508	6.73
hypothetical protein CDS	SAUSA300_1733	YP_494425.1	1.59e-25	2.11011	4.31724	24.8
hypothetical protein CDS	SAUSA300_1734	YP_494426.1	7.33e-21	2.89668	7.44713	20.13
putative lipoprotein CDS	SAUSA300_1738	YP_494430.1	8.59e-29	2.90477	7.48897	28.07
putative lipoprotein CDS	SAUSA300_1741	YP_494433.1	1.55e-19	3.33531	10.0932	18.81
hypothetical protein CDS	SAUSA300_1742	YP_494434.1	3.12e-42	3.46289	11.0264	41.51
hypothetical protein CDS	SAUSA300_1743	YP_494435.1	2.07e-13	3.33314	10.078	12.68
hypothetical protein CDS	SAUSA300_1744	YP_494436.1	2.53e-47	2.50449	5.67449	46.6
hypothetical protein CDS	SAUSA300_1749	YP_494440.1	1.59e-06	1.54754	2.92318	5.8
splF CDS	SAUSA300_1753	YP_494444.1	8.71e-39	1.70276	3.25524	38.06
splE CDS	SAUSA300_1754	YP_494445.1	3.08e-33	2.20538	4.61197	32.51
splD CDS	SAUSA300_1755	YP_494446.1	3.5e-30	2.17571	4.51808	29.46
splC CDS	SAUSA300_1756	YP_494447.1	7.06e-15	1.71787	3.2895	14.15
splB CDS	SAUSA300_1757	YP_494448.1	8.57e-33	1.83812	3.57544	32.07
splA CDS	SAUSA300_1758	YP_494449.1	5.28e-15	1.75046	3.36467	14.28
hypothetical protein CDS	SAUSA300_1759	YP_494450.1	0.0023289	1.81922	3.5289	2.63
epiD CDS	SAUSA300_1764	YP_494455.1	9.67e-21	2.70856	6.53667	20.01
epiC CDS	SAUSA300_1765	YP_494456.1	1.23e-34	3.24744	9.4968	33.91
epiB CDS	SAUSA300_1766	YP_494457.1	2.06e-20	2.76121	6.77966	19.69
epiA CDS	SAUSA300_1767	YP_494458.1	2.26e-08	2.48268	5.58937	7.65
hemH CDS	SAUSA300_1782	YP_494465.1	4.3e-10	1.33399	2.52098	9.37
hemE CDS	SAUSA300_1783	YP_494466.1	6.95e-09	1.02107	2.02943	8.16
hypothetical protein CDS	SAUSA300_1789	YP_494472.1	8.29e-09	1.13868	2.20179	8.08
hypothetical protein CDS	SAUSA300_1797	YP_494480.1	1.1e-175	4.81353	28.1202	174.96
DNA-binding response regulator CDS	SAUSA300_1798	YP_494481.1	4.03e-26	2.05997	4.16978	25.39
putative sensor histidine kinase CDS	SAUSA300_1799	YP_494482.1	1.4e-26	2.08757	4.25032	25.85
hypothetical protein CDS	SAUSA300_1802	YP_494485.1	1.94e-23	1.59949	3.03037	22.71
RNA methyltransferase CDS	SAUSA300_1805	YP_494488.1	1.41e-18	1.67771	3.19919	17.85
putative iron-sulfur cluster-binding protein CDS	SAUSA300_1806	YP_494489.1	5.41e-27	1.57883	2.98727	26.27
IS1181, transposase CDS	SAUSA300_1810	YP_494493.1	1.85e-07	1.45766	2.74662	6.73
hypothetical protein CDS	SAUSA300_1851	YP_494503.1	1.08e-09	1.06769	2.09607	8.97
hypothetical protein CDS	SAUSA300_1858	YP_494510.1	8.39e-36	1.98741	3.96524	35.08
hypothetical protein CDS	SAUSA300_1870	YP_494522.1	1.65e-27	1.58782	3.00595	26.78
gatA CDS	SAUSA300_1881	YP_494533.1	3.64e-13	1.3978	2.63499	12.44
gatC CDS	SAUSA300_1882	YP_494534.1	7e-27	2.67682	6.39446	26.16
pcrA CDS	SAUSA300_1886	YP_494538.1	5.47e-17	1.57437	2.97806	16.26
pcrB CDS	SAUSA300_1887	YP_494539.1	7.76e-30	2.51607	5.7202	29.11
hypothetical protein CDS	SAUSA300_1888	YP_494540.1	1.3e-31	1.67661	3.19675	30.89
purB CDS	SAUSA300_1889	YP_494541.1	8.05e-29	2.1313	4.38111	28.09
nitric oxide synthase oxygenase CDS	SAUSA300_1895	YP_494547.1	9.77e-58	2.58637	6.00587	57.01
pheA CDS	SAUSA300_1896	YP_494548.1	3.49e-16	2.04143	4.11653	15.46
hypothetical protein CDS	SAUSA300_1912	YP_494564.1	2.49e-14	1.08025	2.1144	13.6
truncated beta-hemolysin CDS	SAUSA300_1918	YP_494569.1	0.000337063	1.08528	2.12178	3.47
chs CDS	SAUSA300_1920	YP_494571.1	0.0021447	1.30744	2.47502	2.67
putative exonuclease CDS	SAUSA300_1970	YP_494621.1	9.33e-21	2.0247	4.06908	20.03
phi77 ORF017-like protein CDS	SAUSA300_1971	YP_494622.1	4.01e-21	2.32112	4.99721	20.4
hypothetical protein CDS	SAUSA300_1977	YP_494628.1	5.49e-46	4.16516	17.9407	45.26
ferric hydroxamate receptor CDS	SAUSA300_1978	YP_494629.1	9.1e-13	1.93089	3.8129	12.04
scrR CDS	SAUSA300_1995	YP_494646.1	2.15e-09	1.21234	2.31712	8.67
DNA mismatch repair protein-like protein CDS	SAUSA300_2001	YP_494652.1	1.24e-22	1.19005	2.2816	21.91
rimI CDS	SAUSA300_2003	YP_494654.1	3.85e-26	1.96489	3.90383	25.41
hypothetical protein CDS	SAUSA300_2004	YP_494655.1	1.51e-17	1.61767	3.0688	16.82
hypothetical protein CDS	SAUSA300_2005	YP_494656.1	1.48e-06	1.05522	2.07803	5.83
rsbU CDS	SAUSA300_2025	YP_494671.1	5.43e-19	1.36385	2.57371	18.27
oxaA CDS	SAUSA300_2046	YP_494692.1	4.48e-15	1.05385	2.07606	14.35
single-stranded DNA- binding protein family CDS	SAUSA300_2052	YP_494698.1	0.00258791	1.18073	2.26691	2.59
atpH CDS	SAUSA300_2061	YP_494707.1	3.81e-08	1.03342	2.04687	7.42
hypothetical protein CDS	SAUSA300_2069	YP_494715.1	3.98e-10	1.53646	2.90082	9.4
HemK family modification methylase CDS	SAUSA300_2071	YP_494717.1	1.18e-39	2.02889	4.08092	38.93
prfA CDS	SAUSA300_2072	YP_494718.1	7.76e-49	2.36962	5.16804	48.11
tdk CDS	SAUSA300_2073	YP_494719.1	2.39e-64	2.69422	6.47205	63.62
rho CDS	SAUSA300_2075	YP_494721.1	6.59e-84	1.73648	3.33221	83.18
hypothetical protein CDS	SAUSA300_2080	YP_494726.1	4.98e-19	1.32108	2.49854	18.3
rpoE CDS	SAUSA300_2082	YP_494728.1	2.72e-14	1.26407	2.40172	13.57
acetyltransferase CDS	SAUSA300_2083	YP_494729.1	1.53e-10	1.4403	2.71377	9.82
hypothetical protein CDS	SAUSA300_2085	YP_494731.1	1.33e-27	2.44075	5.42924	26.88
hypothetical protein CDS	SAUSA300_2095	YP_494741.1	1.67e-33	2.03251	4.09115	32.78
manA CDS	SAUSA300_2096	YP_494742.1	3.39e-22	1.21836	2.32682	21.47
arsR CDS	SAUSA300_2098	YP_494744.1	1.02e-67	3.64588	12.5175	66.99
cation efflux family protein CDS	SAUSA300_2099	YP_494745.1	2.26e-75	3.34547	10.1645	74.65
tnp CDS	SAUSA300_2115	YP_494761.1	1.1e-05	1.69513	3.23805	4.96
hypothetical protein CDS	SAUSA300_2132	YP_494769.1	4.06e-55	1.91392	3.76831	54.39
transporter gate domain-containing protein CDS	SAUSA300_2133	YP_494770.1	2.48e-06	1.61624	3.06574	5.61
iron compound ABC transporter permease CDS	SAUSA300_2134	YP_494771.1	1.25e-23	2.05582	4.1578	22.9
iron compound ABC transporter permease CDS	SAUSA300_2135	YP_494772.1	2.75e-44	1.80212	3.48733	43.56
iron compound ABC transporter iron compound-binding protein CDS	SAUSA300_2136	YP_494773.1	6.61e-22	1.05545	2.07836	21.18
putative transporter CDS	SAUSA300_2139	YP_494776.1	8.93e-51	2.75053	6.72965	50.05
hypothetical protein CDS	SAUSA300_2140	YP_494777.1	1.28e-23	1.46493	2.7605	22.89
lacG CDS	SAUSA300_2149	YP_494785.1	2.26e-12	1.6648	3.1707	11.65
lacE CDS	SAUSA300_2150	YP_494786.1	8.51e-07	1.22714	2.34103	6.07
lacF CDS	SAUSA300_2151	YP_494787.1	2.2e-07	1.85457	3.61644	6.66
lacD CDS	SAUSA300_2152	YP_494788.1	2.02e-12	2.72558	6.61428	11.7
lacC CDS	SAUSA300_2153	YP_494789.1	3.48e-09	2.45403	5.47943	8.46
lacB CDS	SAUSA300_2154	YP_494790.1	7.18e-08	1.98164	3.94941	7.14
lacA CDS	SAUSA300_2155	YP_494791.1	4.3e-14	2.907	7.50059	13.37
hypothetical protein CDS	SAUSA300_2167	YP_494803.1	1.33e-12	1.05389	2.07612	11.88
rplM CDS	SAUSA300_2172	YP_494807.1	4.21e-07	1.37255	2.58928	6.38
xanthine/uracil permease family protein CDS	SAUSA300_2207	YP_494842.1	2.83e-08	1.14946	2.21831	7.55
hypothetical protein CDS	SAUSA300_2212	YP_494847.1	0.00264182	1.11847	2.17116	2.58
MarR family transcriptional regulator CDS	SAUSA300_2216	YP_494851.1	0.000359679	1.76649	3.40225	3.44
putative drug transporter CDS	SAUSA300_2217	YP_494852.1	4.64e-16	1.88724	3.69928	15.33
moaE CDS	SAUSA300_2222	YP_494857.1	6.17e-18	1.27345	2.41738	17.21
moaB CDS	SAUSA300_2226	YP_494861.1	3.19e-14	1.17402	2.25639	13.5
moeB CDS	SAUSA300_2227	YP_494862.1	7.54e-18	1.29904	2.46066	17.12
acetyltransferase CDS	SAUSA300_2232	YP_494867.1	1.28e-05	1.0423	2.05951	4.89
BioY family protein CDS	SAUSA300_2233	YP_494868.1	2.74e-05	1.0971	2.13925	4.56
iron compound ABC transporter iron compound-binding protein CDS	SAUSA300_2235	YP_494870.1	1.66e-24	1.76935	3.409	23.78
ureB CDS	SAUSA300_2239	YP_494874.1	0.00633469	1.13263	2.19258	2.2
hypothetical protein CDS	SAUSA300_2247	YP_494882.1	3.19e-05	1.48901	2.80697	4.5
AraC family transcriptional regulator CDS	SAUSA300_2248	YP_494883.1	0.000148909	1.25422	2.38538	3.83
ssaA CDS	SAUSA300_2249	YP_494884.1	2e-104	2.36955	5.16779	103.7
hypothetical protein CDS	SAUSA300_2255	YP_494890.1	5.3e-10	1.18709	2.27693	9.28
putative N-acetylmuramoyl-L-alanine amidase CDS	SAUSA300_2256	YP_494891.1	8.5e-39	2.19917	4.59214	38.07
hypothetical protein CDS	SAUSA300_2262	YP_494898.1	4.34e-61	2.21931	4.65672	60.36
putative transposase CDS	SAUSA300_2263	YP_494897.1	7.26e-18	1.58129	2.99238	17.14
phosphosugar-binding transcriptional regulator CDS	SAUSA300_2271	YP_494906.1	1.9e-16	1.93992	3.83684	15.72
hypothetical protein CDS	SAUSA300_2282	YP_494917.1	4.65e-47	1.59277	3.01627	46.33
galM CDS	SAUSA300_2285	YP_494920.1	1.11e-62	1.95159	3.868	61.96
ABC transporter ATP-binding protein CDS	SAUSA300_2288	YP_494923.1	1.81e-10	1.82773	3.54978	9.74
gltS CDS	SAUSA300_2291	YP_494926.1	6.28e-20	2.01399	4.03898	19.2
TetR family transcriptional regulator CDS	SAUSA300_2300	YP_494935.1	4.81e-21	1.54944	2.92702	20.32
tcaA CDS	SAUSA300_2302	YP_494937.1	1.18e-23	1.72236	3.29975	22.93
acetyltransferase CDS	SAUSA300_2318	YP_494953.1	2.9e-16	1.32941	2.513	15.54
TetR family transcriptional regulator CDS	SAUSA300_2322	YP_494957.1	2.17e-13	1.93857	3.83325	12.66
cobI CDS	SAUSA300_2323	YP_494958.1	2.63e-17	2.28809	4.88409	16.58
hypothetical protein CDS	SAUSA300_2328	YP_494963.1	5.37e-22	1.51502	2.85802	21.27
hypothetical protein CDS	SAUSA300_2330	YP_494965.1	1.42e-29	2.76432	6.79427	28.85
MerR family transcriptional regulator CDS	SAUSA300_2336	YP_494971.1	1.68e-05	1.22547	2.33832	4.77
nirR CDS	SAUSA300_2347	YP_494982.1	5.52e-43	3.02267	8.12668	42.26
formate/nitrite transporter family protein CDS	SAUSA300_2349	YP_494984.1	2.75e-28	2.96036	7.7832	27.56
hypothetical protein CDS	SAUSA300_2368	YP_495003.1	0.00376289	1.11086	2.15974	2.42
bioA CDS	SAUSA300_2372	YP_495007.1	0.00967916	1.842	3.58506	2.01
ABC transporter ATP-binding/permease CDS	SAUSA300_2374	YP_495009.1	2.57e-64	4.53963	23.2576	63.59
ABC transporter ATP-binding/permease CDS	SAUSA300_2375	YP_495010.1	4.28e-46	4.34873	20.3751	45.37
hypothetical protein CDS	SAUSA300_2380	YP_495015.1	1.66e-05	1.34535	2.54092	4.78
amino acid permease CDS	SAUSA300_2383	YP_495018.1	4.94e-05	1.53141	2.89069	4.31
hypothetical protein CDS	SAUSA300_2385	YP_495020.1	3.78e-08	1.17899	2.26418	7.42
putative transporter CDS	SAUSA300_2406	YP_495041.1	3.74e-119	3.64889	12.5437	118.43
oligopeptide ABC transporter ATP-binding protein CDS	SAUSA300_2407	YP_495042.1	8.96e-121	4.40372	21.1666	120.05
oligopeptide ABC transporter ATP-binding protein CDS	SAUSA300_2408	YP_495043.1	5.29e-148	4.96941	31.3287	147.28
oligopeptide ABC transporter permease CDS	SAUSA300_2409	YP_495044.1	7.03e-174	4.60531	24.3408	173.15
oligopeptide ABC transporter permease CDS	SAUSA300_2410	YP_495045.1	6.12e-28	1.44305	2.71895	27.21
hypothetical protein CDS	SAUSA300_2423	YP_495058.1	7.77e-47	3.54385	11.6629	46.11
hypothetical protein CDS	SAUSA300_2425	YP_495060.1	1.17e-06	1.15186	2.222	5.93
transporter protein CDS	SAUSA300_2434	YP_495068.1	1.16e-14	1.45985	2.75079	13.94
sarT CDS	SAUSA300_2437	YP_495071.1	1.38e-24	4.17378	18.0482	23.86
sarU CDS	SAUSA300_2438	YP_495072.1	0.000463464	1.37275	2.58965	3.33
HAD superfamily hydrolase CDS	SAUSA300_2464	YP_495098.1	9.22e-06	1.1395	2.20304	5.04
sdaAB CDS	SAUSA300_2470	YP_495104.1	8.04e-27	3.04511	8.25407	26.09
perfringolysin O regulator protein CDS	SAUSA300_2471	YP_495105.1	5.28e-26	2.55516	5.87732	25.28
hypothetical protein CDS	SAUSA300_2482	YP_495116.1	9.54e-39	3.62917	12.3734	38.02
feoB CDS	SAUSA300_2487	YP_495121.1	8.31e-21	2.17116	4.50387	20.08
antibiotic transport-associated protein-like protein CDS	SAUSA300_2489	YP_495123.1	0.00376633	1.32387	2.50337	2.42
acyltransferase CDS	SAUSA300_2504	YP_495138.1	9.34e-117	2.28073	4.85925	116.03
acetyltransferase CDS	SAUSA300_2505	YP_495139.1	4.26e-65	3.54005	11.6322	64.37
isaA CDS	SAUSA300_2506	YP_495140.1	1.19e-66	3.3892	10.4773	65.93
hypothetical protein CDS	SAUSA300_2522	YP_495156.1	3.85e-25	2.2416	4.72921	24.42
hypothetical protein CDS	SAUSA300_2523	YP_495157.1	4.76e-11	1.54	2.90795	10.32
hypothetical protein CDS	SAUSA300_2524	YP_495158.1	2.44e-12	1.35782	2.56298	11.61
pyrD CDS	SAUSA300_2526	YP_495160.1	3.54e-55	2.10957	4.31561	54.45
L-lactate dehydrogenase CDS	SAUSA300_2537	YP_495171.1	2.8e-05	1.35356	2.55542	4.55
bccT CDS	SAUSA300_2549	YP_495183.1	0.000645552	1.78838	3.45427	3.19
nrdD CDS	SAUSA300_2551	YP_495185.1	1.85e-07	1.78717	3.45136	6.73
nsaS CDS	SAUSA300_2558	YP_495192.1	3.22e-11	1.27457	2.41926	10.49
DNA-binding response regulator CDS	SAUSA300_2559	YP_495193.1	1.09e-09	1.02577	2.03605	8.96
arcR CDS	SAUSA300_2566	YP_495200.1	0.000183995	1.97908	3.94243	3.74
arcC CDS	SAUSA300_2567	YP_495201.1	3.74e-05	2.05243	4.14804	4.43
arcD CDS	SAUSA300_2568	YP_495202.1	3.31e-05	2.37331	5.18128	4.48
arcB CDS	SAUSA300_2569	YP_495203.1	3.18e-05	2.60964	6.1035	4.5
arcA CDS	SAUSA300_2570	YP_495204.1	3.69e-06	2.77832	6.86053	5.43
argR CDS	SAUSA300_2571	YP_495205.1	3.7e-06	2.14932	4.43618	5.43
aur CDS	SAUSA300_2572	YP_495206.1	1.57e-94	3.95091	15.4648	93.8
hypothetical protein CDS	SAUSA300_2574	YP_495208.1	2.32e-35	2.22115	4.66266	34.64
BglG family transcriptional antiterminator CDS	SAUSA300_2575	YP_495209.1	6.89e-05	1.09827	2.14097	4.16
hypothetical protein CDS	SAUSA300_2585	YP_495219.1	3.69e-19	2.29341	4.90213	18.43
hypothetical protein CDS	SAUSA300_2586	YP_495220.1	5.24e-18	2.25335	4.76787	17.28
accessory secretory protein Asp1 CDS	SAUSA300_2587	YP_495221.1	1.92e-25	3.01867	8.10418	24.72
secY CDS	SAUSA300_2588	YP_495222.1	3.28e-23	2.999	7.99447	22.48
cell wall anchor domain-containing protein CDS	SAUSA300_2589	YP_495223.1	0.000142931	1.64595	3.12955	3.84
cap1C CDS	SAUSA300_2596	YP_495230.1	3.59e-06	1.83376	3.56464	5.45
cap1B CDS	SAUSA300_2597	YP_495231.1	0.00058339	1.49823	2.82497	3.23
cap1A CDS	SAUSA300_2598	YP_495232.1	4.33e-06	2.63875	6.22792	5.36
ABC transporter permease CDS	SAUSA300_2634	YP_495268.1	1.2e-11	1.28694	2.4401	10.92
hypothetical protein CDS	SAUSA300_2637	YP_495271.1	3.04e-17	1.9067	3.74952	16.52
hypothetical protein CDS	SAUSA300_2638	YP_495272.1	2.83e-10	1.829	3.55291	9.55
putative transcriptional regulator CDS	SAUSA300_2640	YP_495274.1	4.76e-18	3.23919	9.44262	17.32
hypothetical protein CDS	SAUSA300_2641	YP_495275.1	3.71e-39	3.63243	12.4014	38.43
hypothetical protein CDS	SAUSA300_2642	YP_495276.1	1.88e-28	3.7251	13.2241	27.72
rnpA CDS	SAUSA300_2647	YP_495281.1	2.75e-07	1.22003	2.32952	6.56
rpmH CDS	SAUSA300_2648	YP_495282.1	6.57e-12	1.10015	2.14377	11.18

## Sheet: day-3 mouse
Name	locus_tag	protein_id	Differential Expression Adjusted p-value	Differential Expression Log2 Ratio	Fold change	Differential Expression Absolute Confidence
gyrB CDS	SAUSA300_0005	YP_492727.1	3.04391e-11	1.30759	2.47528	10.52
hypothetical protein CDS	SAUSA300_0007	YP_492729.1	5.0599e-08	1.46193	2.75476	7.3
purA CDS	SAUSA300_0017	YP_492739.1	2.84725e-26	3.03317	8.18609	25.55
metallo-beta-lactamase family protein CDS	SAUSA300_0024	YP_492744.1	8.82332e-06	1.03477	2.04878	5.05
5'-nucleotidase family protein CDS	SAUSA300_0025	YP_492745.1	7.04096e-13	1.18255	2.26978	12.15
hypothetical protein CDS	SAUSA300_0031	YP_492751.1	4.73388e-14	2.20141	4.59928	13.32
hypothetical protein CDS	SAUSA300_0047	YP_492767.1	7.09373e-20	2.75772	6.76328	19.15
hypothetical protein CDS	SAUSA300_0048	YP_492768.1	1.61084e-08	3.02975	8.16668	7.79
hypothetical protein CDS	SAUSA300_0049	YP_492769.1	1.20964e-08	1.99769	3.99361	7.92
cyclic nucleotide-binding domain-containing protein CDS	SAUSA300_0063	YP_492782.1	1.91095e-08	1.41671	2.66977	7.72
hypothetical protein CDS	SAUSA300_0072	YP_492790.1	1.54511e-14	1.89251	3.7128	13.81
peptide ABC transporter peptide-binding protein CDS	SAUSA300_0073	YP_492791.1	3.22281e-18	2.19064	4.56507	17.49
opp-3B CDS	SAUSA300_0074	YP_492792.1	9.31618e-15	1.83624	3.57079	14.03
opp-3C CDS	SAUSA300_0075	YP_492793.1	2.9512e-07	1.81273	3.51307	6.53
ABC transporter ATP-binding protein CDS	SAUSA300_0076	YP_492794.1	1.54515e-28	2.69699	6.48447	27.81
ABC transporter ATP-binding protein CDS	SAUSA300_0077	YP_492795.1	2.39873e-09	1.76267	3.39325	8.62
hypothetical protein CDS	SAUSA300_0088	YP_492805.1	1.59018e-15	2.0152	4.04236	14.8
putative drug transporter CDS	SAUSA300_0106	YP_492823.1	0.000128419	2.36004	5.13384	3.89
Na/Pi cotransporter family protein CDS	SAUSA300_0107	YP_492824.1	1.04631e-15	2.32978	5.02728	14.98
myosin-cross-reactive antigen CDS	SAUSA300_0108	YP_492825.1	3.45958e-07	2.07005	4.19901	6.46
GntR family transcriptional regulator CDS	SAUSA300_0110	YP_492827.1	0.002489	1.42531	2.68572	2.6
sirB CDS	SAUSA300_0116	YP_492833.1	7.17975e-100	3.9912	15.9027	99.14
sirA CDS	SAUSA300_0117	YP_492834.1	5.28154e-106	3.94996	15.4546	105.28
pyridoxal-phosphate dependent enzyme superfamily protein CDS	SAUSA300_0118	YP_492835.1	2.05527e-24	3.74443	13.4025	23.69
ornithine cyclodeaminase CDS	SAUSA300_0119	YP_492836.1	3.04481e-34	3.34573	10.1663	33.52
sbnC CDS	SAUSA300_0120	YP_492837.1	1.04655e-40	3.47729	11.137	39.98
putative drug transporter CDS	SAUSA300_0121	YP_492838.1	2.53151e-57	3.5424	11.6511	56.6
IucA/IucC family siderophore biosynthesis protein CDS	SAUSA300_0122	YP_492839.1	7.85753e-105	3.56074	11.8002	104.1
IucC family siderophore biosynthesis protein CDS	SAUSA300_0123	YP_492840.1	1.1207e-44	3.33317	10.0782	43.95
HPCH/HPAI aldolase family protein CDS	SAUSA300_0124	YP_492841.1	6.64856e-34	2.80595	6.99319	33.18
pyridoxal-dependent decarboxylase CDS	SAUSA300_0125	YP_492842.1	6.31871e-44	3.12517	8.72512	43.2
hypothetical protein CDS	SAUSA300_0126	YP_492843.1	7.9988e-82	3.06392	8.36244	81.1
NAD-dependent epimerase/dehydratase family protein CDS	SAUSA300_0130	YP_492847.1	0.00182566	1.32889	2.51209	2.74
putative sugar transferase CDS	SAUSA300_0131	YP_492848.1	0.000316558	1.43603	2.70575	3.5
glycosyl transferase, group 1 family protein CDS	SAUSA300_0132	YP_492849.1	4.69073e-12	1.89086	3.70856	11.33
hypothetical protein CDS	SAUSA300_0133	YP_492850.1	1.83124e-06	2.07073	4.20099	5.74
deoD CDS	SAUSA300_0138	YP_492855.1	4.35939e-25	4.74471	26.8101	24.36
putative tetracycline resistance protein CDS	SAUSA300_0139	YP_492856.1	2.80669e-22	4.10705	17.2324	21.55
phnE CDS	SAUSA300_0142	YP_492859.1	0.000549826	1.29409	2.45221	3.26
phnE CDS	SAUSA300_0143	YP_492860.1	0.00154165	1.26202	2.39832	2.81
phnC CDS	SAUSA300_0144	YP_492861.1	0.00228437	1.26574	2.4045	2.64
phosphonate ABC transporter phosphonate-binding protein CDS	SAUSA300_0145	YP_492862.1	2.2296e-05	1.52183	2.87155	4.65
formate dehydrogenase CDS	SAUSA300_0179	YP_492893.1	4.10202e-08	2.02639	4.07384	7.39
argB CDS	SAUSA300_0184	YP_492898.1	1.73328e-09	1.95577	3.87924	8.76
argJ CDS	SAUSA300_0185	YP_492899.1	6.1039e-10	1.85019	3.60548	9.21
argC CDS	SAUSA300_0186	YP_492900.1	5.4661e-11	2.27086	4.8261	10.26
rocD CDS	SAUSA300_0187	YP_492901.1	3.84795e-07	1.52643	2.88072	6.41
transcriptional regulator CDS	SAUSA300_0195	YP_492909.1	1.08977e-11	1.41038	2.65808	10.96
hypothetical protein CDS	SAUSA300_0215	YP_492929.1	5.82596e-51	2.00306	4.00849	50.23
uhpT CDS	SAUSA300_0216	YP_492930.1	3.29382e-07	1.52449	2.87685	6.48
sensor histidine kinase family protein CDS	SAUSA300_0218	YP_492932.1	1.40686e-60	1.89908	3.72975	59.85
coa CDS	SAUSA300_0224	YP_492938.1	0.000985599	1.85242	3.61105	3.01
putative acyl-CoA acetyltransferase FadA CDS	SAUSA300_0225	YP_492939.1	8.726e-10	3.28633	9.7563	9.06
3-hydroxyacyl-CoA dehydrogenase CDS	SAUSA300_0226	YP_492940.1	5.28935e-22	3.93546	15.3	21.28
fadD CDS	SAUSA300_0227	YP_492941.1	2.21757e-12	3.25448	9.54328	11.65
fadE CDS	SAUSA300_0228	YP_492942.1	6.32753e-09	2.61243	6.11533	8.2
hypothetical protein CDS	SAUSA300_0230	YP_492944.1	5.01597e-19	1.07338	2.10435	18.3
PTS system, IIBC components CDS	SAUSA300_0236	YP_492950.1	5.19146e-12	2.18373	4.54328	11.28
inosine-uridine preferring nucleoside hydrolase CDS	SAUSA300_0237	YP_492951.1	3.96816e-12	1.26416	2.40188	11.4
BglG family transcriptional antiterminator CDS	SAUSA300_0238	YP_492952.1	8.34731e-05	1.52211	2.87211	4.08
PTS system, fructose-specific enzyme II, BC component CDS	SAUSA300_0239	YP_492953.1	0.000462506	2.22096	4.66204	3.33
PTS system, galactitol-specific enzyme II, B component CDS	SAUSA300_0240	YP_492954.1	0.00290065	1.74934	3.36205	2.54
PTS system, sorbitol-specific IIC component CDS	SAUSA300_0241	YP_492955.1	3.851e-06	1.27169	2.41445	5.41
gutB CDS	SAUSA300_0242	YP_492956.1	7.81682e-10	1.65744	3.15455	9.11
hypothetical protein CDS	SAUSA300_0243	YP_492957.1	0.00439365	1.83495	3.56759	2.36
scdA CDS	SAUSA300_0253	YP_492967.1	8.50184e-31	1.24326	2.36734	30.07
two-component response regulator CDS	SAUSA300_0255	YP_492969.1	3.37744e-57	2.56814	5.93043	56.47
hypothetical protein CDS	SAUSA300_0261	YP_492975.1	2.08269e-107	3.96307	15.5956	106.68
rbsK CDS	SAUSA300_0262	YP_492976.1	2.38233e-12	2.65349	6.29188	11.62
rbsD CDS	SAUSA300_0263	YP_492977.1	7.10131e-38	3.31428	9.94712	37.15
ribose transporter RbsU CDS	SAUSA300_0264	YP_492978.1	9.50261e-09	2.38328	5.2172	8.02
hypothetical protein CDS	SAUSA300_0266	YP_492980.1	2.59543e-35	2.01571	4.0438	34.59
transposase CDS	SAUSA300_0267	YP_492981.1	1.52565e-11	2.76652	6.80463	10.82
putative drug transporter CDS	SAUSA300_0268	YP_492982.1	1.64276e-05	1.56204	2.95271	4.78
ABC transporter ATP-binding protein CDS	SAUSA300_0271	YP_492985.1	1.36467e-28	1.75073	3.36529	27.86
hypothetical protein CDS	SAUSA300_0272	YP_492986.1	1.28825e-25	2.27081	4.82595	24.89
hypothetical protein CDS	SAUSA300_0273	YP_492987.1	6.1619e-14	2.10868	4.31297	13.21
hypothetical protein CDS	SAUSA300_0274	YP_492988.1	2.35919e-06	1.27103	2.41334	5.63
hypothetical protein CDS	SAUSA300_0275	YP_492989.1	1.93565e-05	1.08846	2.12647	4.71
hypothetical protein CDS	SAUSA300_0279	YP_492993.1	7.29261e-94	2.20068	4.59696	93.14
hypothetical protein CDS	SAUSA300_0280	YP_492994.1	4.42705e-37	1.06737	2.0956	36.35
hypothetical protein CDS	SAUSA300_0281	YP_492995.1	4.92207e-20	2.0851	4.24305	19.31
hypothetical protein CDS	SAUSA300_0282	YP_492996.1	5.37325e-73	2.61169	6.1122	72.27
essC protein CDS	SAUSA300_0283	YP_492997.1	1.6102e-16	1.38858	2.61821	15.79
hypothetical protein CDS	SAUSA300_0284	YP_492998.1	3.87993e-14	1.16364	2.24021	13.41
hypothetical protein CDS	SAUSA300_0286	YP_493000.1	1.1055e-14	1.31109	2.48129	13.96
hypothetical protein CDS	SAUSA300_0287	YP_493001.1	1.45876e-12	1.37121	2.58687	11.84
putative lipoprotein CDS	SAUSA300_0290	YP_493004.1	3.95037e-63	3.11704	8.67605	62.4
hypothetical protein CDS	SAUSA300_0291	YP_493005.1	1.39538e-40	2.66411	6.33836	39.86
hypothetical protein CDS	SAUSA300_0298	YP_493012.1	4.29939e-32	1.71583	3.28485	31.37
hypothetical protein CDS	SAUSA300_0300	YP_493014.1	1.20358e-09	1.03748	2.05264	8.92
hypothetical protein CDS	SAUSA300_0302	YP_493016.1	7.84835e-24	2.19987	4.59437	23.11
hypothetical protein CDS	SAUSA300_0303	YP_493017.1	3.64296e-07	1.33409	2.52116	6.44
5'-nucleotidase CDS	SAUSA300_0307	YP_493021.1	1.60103e-97	1.89616	3.72221	96.8
PfkB family carbohydrate kinase CDS	SAUSA300_0311	YP_493025.1	9.76541e-46	5.64291	49.9672	45.01
hypothetical protein CDS	SAUSA300_0312	YP_493026.1	2.49391e-40	5.63804	49.7989	39.6
putative nucleoside permease NupC CDS	SAUSA300_0313	YP_493027.1	1.90739e-50	6.02748	65.2307	49.72
sodium:solute symporter family protein CDS	SAUSA300_0314	YP_493028.1	7.97882e-28	3.08585	8.49047	27.1
nanA CDS	SAUSA300_0315	YP_493029.1	2.32522e-48	2.17014	4.50067	47.63
N-acetylmannosamine-6-phosphate 2-epimerase CDS	SAUSA300_0318	YP_493032.1	2.55099e-10	1.84919	3.60298	9.59
hypothetical protein CDS	SAUSA300_0324	YP_493038.1	2.85401e-08	1.00144	2.00199	7.54
hypothetical protein CDS	SAUSA300_0326	YP_493040.1	1.20916e-09	1.11551	2.16671	8.92
hypothetical protein CDS	SAUSA300_0327	YP_493041.1	3.60534e-25	2.072	4.2047	24.44
lipoate-protein ligase A family protein CDS	SAUSA300_0328	YP_493042.1	1.1616e-37	2.78277	6.88174	36.93
PTS system, IIA component CDS	SAUSA300_0332	YP_493046.1	0.0056743	1.18973	2.2811	2.25
BglG family transcriptional antiterminator CDS	SAUSA300_0333	YP_493047.1	1.40938e-05	1.77479	3.42187	4.85
glpT CDS	SAUSA300_0337	YP_493051.1	2.96768e-22	2.2469	4.74662	21.53
xpt CDS	SAUSA300_0386	YP_493100.1	5.87358e-08	1.3006	2.46332	7.23
hypothetical protein CDS	SAUSA300_0390	YP_493104.1	0.00110625	1.01875	2.02617	2.96
hypothetical protein CDS	SAUSA300_0391	YP_493105.1	0.00107423	1.3416	2.53432	2.97
superantigen-like protein 7 CDS	SAUSA300_0401	YP_493115.1	0.000190049	1.77312	3.41793	3.72
putative restriction/modification system specificity protein CDS	SAUSA300_0406	YP_493120.1	2.13906e-05	1.4685	2.76734	4.67
superantigen-like protein CDS	SAUSA300_0407	YP_493121.1	0.0013785	2.30625	4.94597	2.86
hypothetical protein CDS	SAUSA300_0408	YP_493122.1	0.00805125	1.03947	2.05548	2.09
tandem lipoprotein CDS	SAUSA300_0410	YP_493124.1	9.88879e-08	1.44241	2.71775	7
tandem lipoprotein CDS	SAUSA300_0411	YP_493125.1	3.38379e-05	1.00597	2.0083	4.47
tandem lipoprotein CDS	SAUSA300_0413	YP_493126.1	3.97124e-12	2.24068	4.72621	11.4
tandem lipoprotein CDS	SAUSA300_0414	YP_493127.1	9.20079e-10	2.52061	5.73825	9.04
lpl3 CDS	SAUSA300_0415	YP_493128.1	4.20195e-15	3.10123	8.5815	14.38
tandem lipoprotein CDS	SAUSA300_0416	YP_493129.1	1.76853e-07	3.07535	8.42894	6.75
tandem lipoprotein CDS	SAUSA300_0417	YP_493130.1	6.36622e-08	2.55821	5.88977	7.2
tandem lipoprotein CDS	SAUSA300_0418	YP_493131.1	8.72868e-15	1.8658	3.6447	14.06
hypothetical protein CDS	SAUSA300_0420	YP_493133.1	1.61564e-14	1.02499	2.03494	13.79
hypothetical protein CDS	SAUSA300_0421	YP_493134.1	1.49107e-07	1.33037	2.51468	6.83
hypothetical protein CDS	SAUSA300_0422	YP_493135.1	1.95703e-44	1.34176	2.53461	43.71
DNA replication intiation control protein YabA CDS	SAUSA300_0463	YP_493172.2	7.99288e-10	1.19704	2.29269	9.1
hypothetical protein CDS	SAUSA300_0464	YP_493173.1	7.78204e-09	1.51127	2.8506	8.11
hypothetical protein CDS	SAUSA300_0465	YP_493174.1	0.00360121	1.03681	2.05169	2.44
hypothetical protein CDS	SAUSA300_0471	YP_493180.1	6.61576e-14	2.16481	4.48407	13.18
prs CDS	SAUSA300_0478	YP_493187.1	7.67193e-51	1.75234	3.36905	50.12
hypothetical protein CDS	SAUSA300_0487	YP_493196.1	2.80857e-41	2.21612	4.64643	40.55
hpt CDS	SAUSA300_0488	YP_493197.1	1.18835e-42	1.69894	3.24662	41.93
folK CDS	SAUSA300_0494	YP_493203.1	5.58501e-20	1.0839	2.11977	19.25
nupC CDS	SAUSA300_0506	YP_493209.1	3.49537e-11	1.42793	2.6906	10.46
PilT domain-containing protein CDS	SAUSA300_0512	YP_493215.1	1.36658e-39	1.31743	2.49222	38.86
hypothetical protein CDS	SAUSA300_0519	YP_493222.1	1.2032e-31	1.44859	2.72941	30.92
ribulokinase CDS	SAUSA300_0537	YP_493240.1	1.14092e-05	1.03839	2.05393	4.94
deoxynucleoside kinase family protein CDS	SAUSA300_0542	YP_493245.1	2.9266e-10	1.98883	3.96915	9.53
HAD superfamily hydrolase CDS	SAUSA300_0544	YP_493247.1	7.3906e-18	1.12908	2.18719	17.13
sdrC CDS	SAUSA300_0546	YP_493249.1	1.03363e-37	4.02306	16.2578	36.99
sdrD CDS	SAUSA300_0547	YP_493250.1	2.25966e-35	4.4801	22.3174	34.65
putative substrate--CoA ligase CDS	SAUSA300_0559	YP_493262.1	5.2461e-10	2.03898	4.10955	9.28
hypothetical protein CDS	SAUSA300_0561	YP_493264.1	4.77387e-05	1.64524	3.128	4.32
ung CDS	SAUSA300_0563	YP_493266.1	1.22617e-11	1.37666	2.59667	10.91
hypothetical protein CDS	SAUSA300_0564	YP_493267.1	4.45842e-35	2.63861	6.22732	34.35
mvk CDS	SAUSA300_0572	YP_493275.1	4.50875e-40	2.27405	4.8368	39.35
hypothetical protein CDS	SAUSA300_0575	YP_493278.1	3.78139e-09	1.79583	3.47214	8.42
hypothetical protein CDS	SAUSA300_0577	YP_493280.1	1.35161e-08	1.95031	3.86457	7.87
hypothetical protein CDS	SAUSA300_0580	YP_493283.1	2.20659e-32	1.8657	3.64443	31.66
hypothetical protein CDS	SAUSA300_0581	YP_493284.1	5.35152e-56	1.96229	3.8968	55.27
hypothetical protein CDS	SAUSA300_0582	YP_493285.1	2.3287e-68	2.5346	5.79417	67.63
hypothetical protein CDS	SAUSA300_0583	YP_493286.1	3.5922e-54	2.89122	7.41898	53.44
hypothetical protein CDS	SAUSA300_0584	YP_493287.1	1.39398e-58	2.99483	7.97137	57.86
hypothetical protein CDS	SAUSA300_0585	YP_493288.1	1.80016e-48	3.26182	9.59194	47.74
hypothetical protein CDS	SAUSA300_0586	YP_493289.1	2.6133e-31	2.92682	7.60434	30.58
hypothetical protein CDS	SAUSA300_0587	YP_493290.1	4.63257e-26	2.44441	5.44302	25.33
hypothetical protein CDS	SAUSA300_0588	YP_493291.1	2.01794e-24	1.75451	3.37412	23.7
hypothetical protein CDS	SAUSA300_0595	YP_493298.1	2.70988e-11	1.18714	2.27701	10.57
putative endonuclease III CDS	SAUSA300_0597	YP_493300.1	0.00052267	1.17203	2.25329	3.28
ABC transporter substrate-binding protein CDS	SAUSA300_0618	YP_493321.1	4.96703e-18	1.23625	2.35586	17.3
ABC transporter permease CDS	SAUSA300_0619	YP_493322.1	4.08283e-21	1.24409	2.36869	20.39
ABC transporter ATP-binding protein CDS	SAUSA300_0620	YP_493323.1	3.66851e-158	2.12085	4.34949	157.44
pbp4 CDS	SAUSA300_0629	YP_493332.1	3.47772e-14	1.05222	2.07371	13.46
fhuA CDS	SAUSA300_0633	YP_493336.1	3.97486e-20	1.05266	2.07435	19.4
fhuB CDS	SAUSA300_0634	YP_493337.1	1.4733e-23	1.55118	2.93056	22.83
putative lipase/esterase CDS	SAUSA300_0641	YP_493344.1	3.2858e-16	1.84937	3.60342	15.48
ABC transporter permease CDS	SAUSA300_0648	YP_493351.1	0.000156051	1.04725	2.06659	3.81
AraC family transcriptional regulator CDS	SAUSA300_0653	YP_493356.1	0.000830744	1.11859	2.17134	3.08
sarX CDS	SAUSA300_0654	YP_493357.1	1.28396e-09	1.02111	2.02948	8.89
hypothetical protein CDS	SAUSA300_0663	YP_493366.1	3.35283e-06	1.23818	2.359	5.47
hypothetical protein CDS	SAUSA300_0681	YP_493384.1	2.30017e-72	1.95469	3.87631	71.64
DeoR family transcriptional regulator CDS	SAUSA300_0683	YP_493386.1	1.78334e-27	1.40767	2.65309	26.75
nagA CDS	SAUSA300_0686	YP_493389.1	2.87577e-13	1.13565	2.19718	12.54
saeS CDS	SAUSA300_0690	YP_493393.1	1.11322e-05	1.34609	2.54222	4.95
saeR CDS	SAUSA300_0691	YP_493394.1	8.29718e-06	1.03745	2.0526	5.08
hypothetical protein CDS	SAUSA300_0694	YP_493397.1	5.32784e-23	1.47495	2.77973	22.27
exsB protein CDS	SAUSA300_0697	YP_493400.1	3.99493e-05	1.24285	2.36666	4.4
pabA CDS	SAUSA300_0698	YP_493401.1	1.65337e-05	1.79211	3.46322	4.78
hypothetical protein CDS	SAUSA300_0700	YP_493403.1	1.37201e-10	1.32756	2.50978	9.86
folE CDS	SAUSA300_0713	YP_493416.1	9.82463e-69	2.20637	4.61514	68.01
integral membrane protein CDS	SAUSA300_0714	YP_493417.1	1.43575e-36	1.66729	3.17618	35.84
iron compound ABC transporter permease CDS	SAUSA300_0718	YP_493421.1	5.10802e-19	2.08527	4.24355	18.29
iron compound ABC transporter permease CDS	SAUSA300_0719	YP_493422.1	4.76533e-44	3.18391	9.08765	43.32
putative iron compound ABC transporter ATP-binding protein CDS	SAUSA300_0720	YP_493423.1	2.08965e-29	3.25349	9.53669	28.68
transferrin receptor CDS	SAUSA300_0721	YP_493424.1	1.46856e-21	3.04548	8.25624	20.83
hypothetical protein CDS	SAUSA300_0767	YP_493467.1	4.61416e-27	1.59661	3.02433	26.34
hypothetical protein CDS	SAUSA300_0768	YP_493468.1	3.97927e-40	1.69673	3.24166	39.4
hypothetical protein CDS	SAUSA300_0769	YP_493469.1	4.68508e-11	1.89538	3.72019	10.33
putative staphylocoagulase CDS	SAUSA300_0773	YP_493473.1	0.000116892	2.59562	6.04447	3.93
empbp CDS	SAUSA300_0774	YP_493474.1	6.71497e-18	2.96696	7.81885	17.17
hypothetical protein CDS	SAUSA300_0780	YP_493480.1	0.00131822	1.15816	2.23172	2.88
hypothetical protein CDS	SAUSA300_0792	YP_493492.1	2.97707e-09	1.65618	3.15182	8.53
hypothetical protein CDS	SAUSA300_0793	YP_493493.1	2.3658e-11	1.30868	2.47714	10.63
int CDS	SAUSA300_0799	YP_493499.1	1.91779e-06	1.49769	2.8239	5.72
sek CDS	SAUSA300_0800	YP_493500.1	9.18889e-32	2.81972	7.06026	31.04
seq CDS	SAUSA300_0801	YP_493501.1	8.99137e-24	2.4232	5.3636	23.05
hypothetical protein CDS	SAUSA300_0802	YP_493502.1	9.40992e-23	2.0362	4.10163	22.03
Cro/CI family transcriptional regulator CDS	SAUSA300_0803	YP_493503.1	4.32315e-15	1.44502	2.72266	14.36
ear CDS	SAUSA300_0815	YP_493515.1	1.0099e-107	2.2258	4.67771	107
hypothetical protein CDS	SAUSA300_0830	YP_493530.1	1.14265e-55	2.36425	5.14884	54.94
dltB CDS	SAUSA300_0836	YP_493536.1	8.93205e-18	1.08964	2.12821	17.05
dltC CDS	SAUSA300_0837	YP_493537.1	4.17329e-07	1.03119	2.04371	6.38
glpQ CDS	SAUSA300_0862	YP_493562.1	1.20304e-113	3.22478	9.34882	112.92
argH CDS	SAUSA300_0863	YP_493563.1	2.48306e-14	2.51803	5.72798	13.61
argG CDS	SAUSA300_0864	YP_493564.1	1.7521e-13	2.13449	4.39081	12.76
LysR family transcriptional regulator CDS	SAUSA300_0878	YP_493578.1	3.8521e-21	2.36306	5.14462	20.41
hypothetical protein CDS	SAUSA300_0881	YP_493581.1	0.00592102	1.15258	2.22311	2.23
hypothetical protein CDS	SAUSA300_0882	YP_493582.1	1.41555e-07	1.18478	2.27329	6.85
putative competence protein CDS	SAUSA300_0901	YP_493601.1	0.00723558	1.32552	2.50624	2.14
hypothetical protein CDS	SAUSA300_0917	YP_493617.1	8.73504e-14	1.01393	2.0194	13.06
murE CDS	SAUSA300_0919	YP_493619.1	3.22633e-10	1.1791	2.26436	9.49
hypothetical protein CDS	SAUSA300_0920	YP_493620.1	0.000463319	1.11625	2.16782	3.33
htrA CDS	SAUSA300_0923	YP_493623.1	3.37082e-25	1.86728	3.64844	24.47
comK CDS	SAUSA300_0928	YP_493626.1	0.000720089	1.74016	3.34071	3.14
hypothetical protein CDS	SAUSA300_0937	YP_493635.1	2.42241e-19	1.57081	2.97071	18.62
glycosyl transferase, group 1 family protein CDS	SAUSA300_0939	YP_493637.1	3.21386e-24	1.42849	2.69165	23.49
hypothetical protein CDS	SAUSA300_0940	YP_493638.1	2.57044e-07	1.25328	2.38383	6.59
putative ferrichrome ABC transporter CDS	SAUSA300_0941	YP_493639.1	1.68978e-05	1.18267	2.26996	4.77
isochorismate synthase family protein CDS	SAUSA300_0945	YP_493643.1	7.05741e-58	2.4136	5.32801	57.15
sspC CDS	SAUSA300_0949	YP_493647.1	5.97667e-06	3.37231	10.3554	5.22
sspA CDS	SAUSA300_0951	YP_493649.1	1.6285e-06	3.67843	12.8031	5.79
fmt CDS	SAUSA300_0959	YP_493657.1	1.97423e-65	2.33691	5.05221	64.7
purK CDS	SAUSA300_0967	YP_493665.1	4.2718e-08	2.12347	4.35741	7.37
purC CDS	SAUSA300_0968	YP_493666.1	1.7667e-05	1.52166	2.87122	4.75
purS CDS	SAUSA300_0969	YP_493667.1	1.37061e-15	2.63703	6.22048	14.86
purQ CDS	SAUSA300_0970	YP_493668.1	0.000168593	1.55801	2.94448	3.77
purL CDS	SAUSA300_0971	YP_493669.1	0.00421167	1.36917	2.58323	2.38
purF CDS	SAUSA300_0972	YP_493670.1	0.00261172	1.44081	2.71474	2.58
purM CDS	SAUSA300_0973	YP_493671.1	0.00360687	1.38651	2.61445	2.44
purN CDS	SAUSA300_0974	YP_493672.1	3.17166e-08	2.09576	4.27452	7.5
purH CDS	SAUSA300_0975	YP_493673.1	1.51061e-06	1.91996	3.78414	5.82
purD CDS	SAUSA300_0976	YP_493674.1	0.00024788	1.59657	3.02423	3.61
cytochrome D ubiquinol oxidase, subunit I CDS	SAUSA300_0986	YP_493684.1	6.6011e-26	1.4303	2.69503	25.18
hypothetical protein CDS	SAUSA300_0990	YP_493688.1	1.25851e-85	2.32555	5.01256	84.9
pdhB CDS	SAUSA300_0994	YP_493692.1	8.33819e-12	1.14123	2.20569	11.08
hypothetical protein CDS	SAUSA300_0998	YP_493696.1	3.97169e-23	2.53005	5.77593	22.4
potA CDS	SAUSA300_0999	YP_493697.1	8.50201e-18	1.93276	3.81786	17.07
potB CDS	SAUSA300_1000	YP_493698.1	6.68294e-18	1.9453	3.85117	17.18
potC CDS	SAUSA300_1001	YP_493699.1	2.68115e-26	1.86328	3.63835	25.57
typA CDS	SAUSA300_1009	YP_493707.1	6.46953e-38	1.37305	2.59018	37.19
ctaA CDS	SAUSA300_1015	YP_493713.1	4.45438e-29	2.08758	4.25035	28.35
cyoE CDS	SAUSA300_1016	YP_493714.1	2.8369e-48	2.02963	4.08299	47.55
hypothetical protein CDS	SAUSA300_1017	YP_493715.1	3.15046e-70	1.60161	3.03481	69.5
coaD CDS	SAUSA300_1024	YP_493722.1	4.16207e-40	1.37201	2.58831	39.38
hypothetical protein CDS	SAUSA300_1025	YP_493723.1	3.77237e-16	1.48161	2.7926	15.42
iron transport associated domain-containing protein CDS	SAUSA300_1028	YP_493726.1	1.40779e-53	6.86825	116.828	52.85
iron transport associated domain-containing protein CDS	SAUSA300_1029	YP_493727.1	6.02917e-58	4.41837	21.3827	57.22
iron transport associated domain-containing protein CDS	SAUSA300_1030	YP_493728.1	2.91954e-68	3.09821	8.56354	67.53
hypothetical protein CDS	SAUSA300_1031	YP_493729.1	1.69269e-46	5.51541	45.7409	45.77
putative iron compound ABC transporter iron compound-binding protein CDS	SAUSA300_1032	YP_493730.1	1.73091e-77	5.1725	36.0643	76.76
iron/heme permease CDS	SAUSA300_1033	YP_493731.1	4.56693e-137	5.10123	34.3259	136.34
srtB CDS	SAUSA300_1034	YP_493732.1	1.68439e-66	6.76373	108.664	65.77
heme-degrading monooxygenase IsdG CDS	SAUSA300_1035	YP_493733.1	2.10271e-111	5.44232	43.4811	110.68
pheS CDS	SAUSA300_1037	YP_493735.1	5.003e-26	1.26402	2.40164	25.3
rnhC CDS	SAUSA300_1039	YP_493737.1	9.07243e-23	2.02231	4.06234	22.04
formyl peptide receptor-like 1 inhibitory protein CDS	SAUSA300_1053	YP_493751.1	1.40572e-31	1.82091	3.53303	30.85
efb CDS	SAUSA300_1055	YP_493753.1	0.00755051	1.07231	2.10279	2.12
hypothetical protein CDS	SAUSA300_1056	YP_493754.1	6.6099e-05	1.80868	3.5032	4.18
alpha-hemolysin CDS	SAUSA300_1058	YP_493756.1	2.31182e-189	4.17735	18.0929	188.64
superantigen-like protein CDS	SAUSA300_1059	YP_493757.1	3.46583e-05	1.94785	3.858	4.46
superantigen-like protein CDS	SAUSA300_1060	YP_493758.1	3.12344e-07	2.46846	5.53453	6.51
superantigen-like protein CDS	SAUSA300_1061	YP_493759.1	2.29599e-15	2.8206	7.06456	14.64
argF CDS	SAUSA300_1062	YP_493760.1	7.40197e-56	5.12181	34.8192	55.13
arcC CDS	SAUSA300_1063	YP_493761.1	2.83082e-81	5.81811	56.4188	80.55
TRAP family protein CDS	SAUSA300_1064	YP_493762.1	1.09873e-53	4.59733	24.2066	52.96
exfoliative toxin A CDS	SAUSA300_1065	YP_493763.1	1.04736e-75	2.00507	4.01408	74.98
putative lipoprotein CDS	SAUSA300_1106	YP_493803.1	8.37446e-88	1.93434	3.82204	87.08
sun CDS	SAUSA300_1110	YP_493807.1	4.70334e-15	1.11922	2.17229	14.33
rRNA large subunit methyltransferase N CDS	SAUSA300_1111	YP_493808.1	3.6103e-43	1.62132	3.07657	42.44
protein phosphatase 2C domain-containing protein CDS	SAUSA300_1112	YP_493809.1	1.90662e-34	1.08375	2.11954	33.72
rpe CDS	SAUSA300_1115	YP_493812.1	1.01648e-14	1.20356	2.30307	13.99
hypothetical protein CDS	SAUSA300_1118	YP_493815.1	4.27136e-48	1.48512	2.7994	47.37
hypothetical protein CDS	SAUSA300_1119	YP_493816.1	4.45537e-91	1.84064	3.5817	90.35
rpsP CDS	SAUSA300_1131	YP_493828.1	2.14375e-07	1.68692	3.21968	6.67
rimM CDS	SAUSA300_1132	YP_493829.1	5.3107e-09	1.06045	2.08558	8.27
trmD CDS	SAUSA300_1133	YP_493830.1	5.11446e-23	1.57763	2.98478	22.29
dprA CDS	SAUSA300_1142	YP_493839.1	0.000458519	2.04436	4.1249	3.34
uppS CDS	SAUSA300_1153	YP_493850.1	8.57923e-50	1.59957	3.03053	49.07
cdsA	SAUSA300_1154	YP_493851.1	3.27286e-41	2.0762	4.21695	40.49
hypothetical protein CDS	SAUSA300_1158	YP_493855.1	5.92926e-37	1.60148	3.03455	36.23
nusA CDS	SAUSA300_1159	YP_493856.1	3.4093e-35	1.55651	2.94142	34.47
ribosomal protein L7Ae CDS	SAUSA300_1161	YP_493858.1	3.07122e-29	2.12999	4.37714	28.51
hypothetical protein CDS	SAUSA300_1171	YP_493868.1	4.39263e-42	3.22238	9.33323	41.36
M16 family peptidase CDS	SAUSA300_1172	YP_493869.1	1.8582e-27	1.31882	2.49462	26.73
putative acetoacetyl-CoA reductase CDS	SAUSA300_1173	YP_493870.1	4.23121e-18	1.33181	2.51719	17.37
mutS CDS	SAUSA300_1188	YP_493885.1	2.07523e-19	1.19489	2.28928	18.68
mutL CDS	SAUSA300_1189	YP_493886.1	1.009e-10	1.41683	2.66998	10
glpK CDS	SAUSA300_1192	YP_493889.1	6.26369e-40	1.48369	2.79664	39.2
putative GTP-binding protein CDS	SAUSA300_1198	YP_493895.1	1.31783e-17	1.35743	2.56228	16.88
hypothetical protein CDS	SAUSA300_1203	YP_493900.1	3.48542e-08	1.14412	2.21011	7.46
hypothetical protein CDS	SAUSA300_1204	YP_493901.1	7.33536e-19	3.3319	10.0694	18.13
hypothetical protein CDS	SAUSA300_1205	YP_493902.1	2.99863e-05	1.39105	2.6227	4.52
hypothetical protein CDS	SAUSA300_1208	YP_493905.1	1.0518e-11	2.19692	4.585	10.98
hypothetical protein CDS	SAUSA300_1209	YP_493906.1	1.07367e-16	3.78711	13.8049	15.97
hypothetical protein CDS	SAUSA300_1210	YP_493907.1	1.19044e-16	1.60724	3.04668	15.92
hypothetical protein CDS	SAUSA300_1211	YP_493908.1	3.64676e-10	1.1202	2.17376	9.44
hypothetical protein CDS	SAUSA300_1212	YP_493909.1	1.86069e-11	1.1944	2.2885	10.73
hypothetical protein CDS	SAUSA300_1213	YP_493910.1	1.23204e-37	2.14181	4.41316	36.91
LuxR family DNA-binding response regulator CDS	SAUSA300_1220	YP_493917.1	6.58512e-12	1.14148	2.20608	11.18
hypothetical protein CDS	SAUSA300_1224	YP_493921.1	7.82727e-129	3.53738	11.6107	128.11
rpsN CDS	SAUSA300_1234	YP_493931.1	6.62062e-103	2.5165	5.72193	102.18
guaC CDS	SAUSA300_1235	YP_493932.1	5.68041e-37	2.46718	5.52963	36.25
hypothetical protein CDS	SAUSA300_1236	YP_493933.1	3.71445e-29	1.72316	3.30158	28.43
hypothetical protein CDS	SAUSA300_1240	YP_493937.1	5.49208e-23	1.2701	2.41179	22.26
hypothetical protein CDS	SAUSA300_1241	YP_493938.1	1.79438e-19	2.10108	4.29031	18.75
opuD CDS	SAUSA300_1245	YP_493942.1	2.6836e-05	1.00203	2.00281	4.57
parE CDS	SAUSA300_1250	YP_493947.1	1.56245e-24	1.04702	2.06626	23.81
msrR CDS	SAUSA300_1257	YP_493954.1	1.36047e-27	2.08951	4.25602	26.87
opp-2B CDS	SAUSA300_1276	YP_493973.1	0.000471986	1.19241	2.28534	3.33
phoU CDS	SAUSA300_1279	YP_493976.1	9.8751e-17	2.78415	6.88833	16.01
pstB CDS	SAUSA300_1280	YP_493977.1	4.72524e-42	3.66726	12.7044	41.33
pstA CDS	SAUSA300_1281	YP_493978.1	2.34034e-17	3.35506	10.2323	16.63
pstC CDS	SAUSA300_1282	YP_493979.1	6.731e-43	4.59011	24.0858	42.17
pstS CDS	SAUSA300_1283	YP_493980.1	1.94564e-23	5.11763	34.7184	22.71
ABC transporter ATP-binding protein CDS	SAUSA300_1285	YP_493982.1	2.86218e-129	2.05487	4.15506	128.54
alr2 CDS	SAUSA300_1292	YP_493989.1	8.18427e-07	1.11819	2.17074	6.09
hypothetical protein CDS	SAUSA300_1294	YP_493991.1	1.72516e-07	1.39555	2.63088	6.76
brnQ CDS	SAUSA300_1300	YP_493997.1	8.57909e-10	1.14476	2.21109	9.07
hypothetical protein CDS	SAUSA300_1322	YP_494019.1	2.43669e-36	1.30212	2.46591	35.61
hypothetical protein CDS	SAUSA300_1323	YP_494020.1	3.93959e-34	1.44928	2.73072	33.4
hypothetical protein CDS	SAUSA300_1324	YP_494021.1	1.63719e-06	1.05845	2.0827	5.79
cell surface protein CDS	SAUSA300_1327	YP_494024.1	1.62134e-14	1.57481	2.97897	13.79
ald CDS	SAUSA300_1331	YP_494028.1	1.53312e-07	1.28141	2.43077	6.81
hypothetical protein CDS	SAUSA300_1334	YP_494031.1	3.01004e-16	1.12699	2.18403	15.52
hypothetical protein CDS	SAUSA300_1335	YP_494032.1	4.12268e-07	1.75174	3.36764	6.38
hypothetical protein CDS	SAUSA300_1336	YP_494033.1	5.75375e-25	1.73772	3.33508	24.24
hypothetical protein CDS	SAUSA300_1342	YP_494039.1	2.45406e-06	1.05693	2.0805	5.61
ndk CDS	SAUSA300_1358	YP_494055.1	0.0013056	1.39442	2.62883	2.88
hypothetical protein CDS	SAUSA300_1372	YP_494069.1	1.92289e-50	2.07651	4.21784	49.72
ferredoxin CDS	SAUSA300_1373	YP_494070.1	1.0762e-16	2.267	4.81321	15.97
hypothetical protein CDS	SAUSA300_1375	YP_494072.1	0.000873581	1.22076	2.3307	3.06
putative lipoprotein CDS	SAUSA300_1376	YP_494073.1	1.64316e-05	1.2712	2.41362	4.78
hypothetical protein CDS	SAUSA300_1378	YP_494075.1	0.00158631	1.56778	2.96448	2.8
hypothetical protein CDS	SAUSA300_1380	YP_494077.1	5.18618e-05	1.68004	3.20437	4.29
lukF-PV CDS	SAUSA300_1381	YP_494078.1	1.43032e-93	3.62946	12.3759	92.84
lukS-PV CDS	SAUSA300_1382	YP_494079.1	5.40763e-83	3.52735	11.5302	82.27
phi SLT ORF 145-like protein, phage transcriptional regulator CDS	SAUSA300_1407	YP_494104.1	0.00666818	1.46237	2.75561	2.18
phiSLT ORF153-like protein CDS	SAUSA300_1435	YP_494132.1	3.32652e-35	1.65587	3.15113	34.48
phiSLT ORF144-like protein lipoprotein CDS	SAUSA300_1436	YP_494133.1	2.76724e-05	1.39731	2.6341	4.56
phiSLT ORF401-like protein, integrase CDS	SAUSA300_1438	YP_494135.1	5.3418e-25	1.44156	2.71614	24.27
hypothetical protein CDS	SAUSA300_1440	YP_494136.1	1.01076e-26	1.75138	3.36681	26
rluB CDS	SAUSA300_1443	YP_494139.1	9.57607e-10	1.31805	2.49329	9.02
scpB CDS	SAUSA300_1444	YP_494140.1	3.66937e-33	1.58045	2.99063	32.44
xerD CDS	SAUSA300_1447	YP_494143.1	6.48173e-22	1.45628	2.74401	21.19
lpdA CDS	SAUSA300_1467	YP_494163.1	3.04702e-76	1.43059	2.69557	75.52
recN CDS	SAUSA300_1468	YP_494164.1	3.30127e-33	1.12538	2.18159	32.48
geranyltranstransferase CDS	SAUSA300_1470	YP_494166.1	2.09822e-19	1.12418	2.17977	18.68
xseB CDS	SAUSA300_1471	YP_494167.1	1.00726e-16	2.29207	4.89759	16
accB CDS	SAUSA300_1476	YP_494172.1	8.44657e-22	1.54589	2.91983	21.07
gcvT CDS	SAUSA300_1498	YP_494193.1	3.86593e-25	1.55176	2.93175	24.41
hypothetical protein CDS	SAUSA300_1500	YP_494195.1	0.00172948	1.69808	3.24468	2.76
putative competence protein ComGA CDS	SAUSA300_1504	YP_494199.1	0.000137791	1.49657	2.8217	3.86
rpmG CDS	SAUSA300_1511	YP_494206.1	8.24649e-81	2.01929	4.05385	80.08
fur CDS	SAUSA300_1514	YP_494209.1	8.64092e-12	1.31646	2.49055	11.06
ABC transporter permease CDS	SAUSA300_1515	YP_494210.1	7.10221e-25	1.5315	2.89087	24.15
ABC transporter ATP-binding protein CDS	SAUSA300_1516	YP_494211.1	1.87529e-22	1.42356	2.68246	21.73
era CDS	SAUSA300_1527	YP_494222.1	1.17526e-33	1.09812	2.14076	32.93
grpE CDS	SAUSA300_1541	YP_494236.1	9.71554e-54	1.74613	3.35458	53.01
lepA CDS	SAUSA300_1544	YP_494239.1	1.40012e-44	1.18515	2.27387	43.85
rpsT CDS	SAUSA300_1545	YP_494240.1	1.10134e-101	1.74262	3.34643	100.96
holA CDS	SAUSA300_1546	YP_494241.1	2.38009e-13	1.88402	3.69103	12.62
nadD CDS	SAUSA300_1553	YP_494248.1	2.92835e-44	1.676	3.19541	43.53
hypothetical protein CDS	SAUSA300_1554	YP_494249.1	2.90936e-21	2.44951	5.4623	20.54
aroE CDS	SAUSA300_1555	YP_494250.1	1.82527e-41	1.35831	2.56385	40.74
GTP-binding protein YqeH CDS	SAUSA300_1556	YP_494251.1	3.3111e-88	1.97255	3.92462	87.48
HAD superfamily hydrolase CDS	SAUSA300_1557	YP_494252.1	1.27291e-74	2.73215	6.64443	73.9
mtnN CDS	SAUSA300_1558	YP_494253.1	3.90474e-40	2.52692	5.76341	39.41
putative enterotoxin type A CDS	SAUSA300_1559	YP_494254.1	0.00694038	1.37139	2.5872	2.16
U32 family peptidase CDS	SAUSA300_1570	YP_494265.1	6.70582e-35	1.45291	2.73759	34.17
O-methyltransferase family protein CDS	SAUSA300_1571	YP_494266.1	3.56268e-36	3.26108	9.58703	35.45
RecD/TraA family helicase CDS	SAUSA300_1576	YP_494271.1	7.58457e-61	1.46681	2.76409	60.12
hypothetical protein CDS	SAUSA300_1585	YP_494280.1	1.72642e-11	1.10772	2.15504	10.76
hisS CDS	SAUSA300_1587	YP_494282.1	5.34179e-38	1.69926	3.24734	37.27
mreD CDS	SAUSA300_1604	YP_494299.1	4.92874e-39	1.73783	3.33532	38.31
mreC CDS	SAUSA300_1605	YP_494300.1	9.65423e-34	1.30312	2.46763	33.02
type III leader peptidase family protein CDS	SAUSA300_1609	YP_494304.1	6.67411e-05	1.59034	3.0112	4.18
hemD CDS	SAUSA300_1616	YP_494311.1	8.17463e-31	1.22216	2.33295	30.09
hemC CDS	SAUSA300_1617	YP_494312.1	3.0179e-27	1.76158	3.39069	26.52
hemX CDS	SAUSA300_1618	YP_494313.1	6.16638e-98	1.64388	3.12506	97.21
hemA CDS	SAUSA300_1619	YP_494314.1	6.77339e-33	1.1166	2.16835	32.17
rplT CDS	SAUSA300_1625	YP_494320.1	9.47783e-20	1.25004	2.37848	19.02
rpmI CDS	SAUSA300_1626	YP_494321.1	1.18271e-53	1.64058	3.11791	52.93
infC CDS	SAUSA300_1627	YP_494322.1	1.1977e-76	2.44293	5.43746	75.92
hypothetical protein CDS	SAUSA300_1637	YP_494332.1	2.18323e-19	1.55247	2.93318	18.66
phoR CDS	SAUSA300_1638	YP_494333.1	5.68714e-18	1.57071	2.9705	17.25
putative NADP-dependent malic enzyme CDS	SAUSA300_1648	YP_494342.1	1.79261e-25	1.00325	2.00451	24.75
aminotransferase, class V CDS	SAUSA300_1662	YP_494356.1	3.38564e-07	1.46963	2.7695	6.47
nagE CDS	SAUSA300_1672	YP_494366.1	4.52434e-10	1.09602	2.13764	9.34
phenylalanyl-tRNA synthetase (beta subunit) CDS	SAUSA300_1688	YP_494382.1	2.54845e-28	1.39314	2.6265	27.59
hypothetical protein CDS	SAUSA300_1689	YP_494383.1	2.14153e-47	1.75943	3.38565	46.67
hypothetical protein CDS	SAUSA300_1701	YP_494395.1	1.48749e-19	1.39283	2.62593	18.83
cell wall surface anchor family protein CDS	SAUSA300_1702	YP_494396.1	2.54954e-10	1.75497	3.37519	9.59
putative drug transporter CDS	SAUSA300_1705	YP_494399.1	4.06829e-19	1.21978	2.32912	18.39
hypothetical protein CDS	SAUSA300_1707	YP_494401.1	4.74534e-14	1.31624	2.49016	13.32
ribD CDS	SAUSA300_1715	YP_494408.1	3.58985e-15	1.23792	2.35857	14.44
arsR CDS	SAUSA300_1717	YP_494410.1	8.92794e-11	2.35203	5.1054	10.05
arsB CDS	SAUSA300_1718	YP_494411.1	1.30888e-20	1.94575	3.85237	19.88
arsC CDS	SAUSA300_1719	YP_494412.1	5.1668e-05	1.07299	2.10379	4.29
hypothetical protein CDS	SAUSA300_1723	YP_494416.1	4.12364e-07	1.13753	2.20004	6.38
hypothetical protein CDS	SAUSA300_1724	YP_494417.1	1.38195e-09	2.14739	4.43025	8.86
hypothetical protein CDS	SAUSA300_1733	YP_494425.1	9.96851e-17	1.75067	3.36515	16
hypothetical protein CDS	SAUSA300_1734	YP_494426.1	2.77488e-15	2.7468	6.71226	14.56
putative lipoprotein CDS	SAUSA300_1738	YP_494430.1	7.4786e-24	3.01343	8.07485	23.13
hypothetical protein CDS	SAUSA300_1739	YP_494431.1	6.23398e-05	1.15707	2.23004	4.21
putative lipoprotein CDS	SAUSA300_1741	YP_494433.1	9.20965e-17	3.68748	12.8838	16.04
hypothetical protein CDS	SAUSA300_1742	YP_494434.1	9.5837e-17	3.46882	11.0718	16.02
hypothetical protein CDS	SAUSA300_1743	YP_494435.1	2.24403e-11	3.556	11.7615	10.65
hypothetical protein CDS	SAUSA300_1744	YP_494436.1	1.61352e-22	2.68407	6.42668	21.79
hypothetical protein CDS	SAUSA300_1749	YP_494440.1	1.0663e-07	1.74218	3.34541	6.97
hypothetical protein CDS	SAUSA300_1750	YP_494441.1	0.00230402	1.05471	2.0773	2.64
splF CDS	SAUSA300_1753	YP_494444.1	3.70755e-27	4.58229	23.9556	26.43
splE CDS	SAUSA300_1754	YP_494445.1	1.62139e-26	4.82479	28.3404	25.79
splD CDS	SAUSA300_1755	YP_494446.1	1.06476e-27	4.76842	27.2544	26.97
splC CDS	SAUSA300_1756	YP_494447.1	2.99828e-23	4.46665	22.1104	22.52
splB CDS	SAUSA300_1757	YP_494448.1	3.70623e-23	4.39647	21.0605	22.43
splA CDS	SAUSA300_1758	YP_494449.1	8.51604e-17	4.18994	18.2515	16.07
hypothetical protein CDS	SAUSA300_1759	YP_494450.1	9.50447e-71	3.35964	10.2648	70.02
epiG CDS	SAUSA300_1760	YP_494451.1	2.26487e-09	1.00513	2.00712	8.64
epiD CDS	SAUSA300_1764	YP_494455.1	9.99699e-14	2.23464	4.70644	13
epiC CDS	SAUSA300_1765	YP_494456.1	6.20092e-33	3.05358	8.30272	32.21
epiB CDS	SAUSA300_1766	YP_494457.1	9.35942e-32	2.59504	6.04206	31.03
epiA CDS	SAUSA300_1767	YP_494458.1	3.67672e-06	2.21608	4.6463	5.43
lukD CDS	SAUSA300_1768	YP_494459.1	0.00277039	1.37692	2.59713	2.56
lukE CDS	SAUSA300_1769	YP_494460.1	0.00184289	1.38323	2.60852	2.73
hemH CDS	SAUSA300_1782	YP_494465.1	1.44206e-13	1.12779	2.18524	12.84
hypothetical protein CDS	SAUSA300_1789	YP_494472.1	1.22702e-13	1.34592	2.54192	12.91
hypothetical protein CDS	SAUSA300_1797	YP_494480.1	1.26746e-224	4.81564	28.1613	223.9
DNA-binding response regulator CDS	SAUSA300_1798	YP_494481.1	2.592e-24	1.96719	3.91005	23.59
putative sensor histidine kinase CDS	SAUSA300_1799	YP_494482.1	1.60994e-28	2.09563	4.27413	27.79
hypothetical protein CDS	SAUSA300_1802	YP_494485.1	1.03918e-09	1.33594	2.52439	8.98
RNA methyltransferase CDS	SAUSA300_1805	YP_494488.1	6.36329e-15	1.61348	3.0599	14.2
putative iron-sulfur cluster-binding protein CDS	SAUSA300_1806	YP_494489.1	1.40631e-22	1.38125	2.60494	21.85
IS1181, transposase CDS	SAUSA300_1810	YP_494493.1	4.29307e-06	1.51258	2.85319	5.37
hypothetical protein CDS	SAUSA300_1851	YP_494503.1	1.51869e-16	1.13528	2.19661	15.82
hypothetical protein CDS	SAUSA300_1858	YP_494510.1	3.56162e-46	1.97397	3.92846	45.45
hypothetical protein CDS	SAUSA300_1870	YP_494522.1	3.34597e-18	1.50456	2.83738	17.48
gatA CDS	SAUSA300_1881	YP_494533.1	1.82222e-38	1.25663	2.38936	37.74
gatC CDS	SAUSA300_1882	YP_494534.1	1.71104e-58	2.60439	6.08135	57.77
pcrA CDS	SAUSA300_1886	YP_494538.1	1.5087e-43	1.38804	2.61723	42.82
pcrB CDS	SAUSA300_1887	YP_494539.1	7.79917e-21	2.15052	4.43986	20.11
hypothetical protein CDS	SAUSA300_1888	YP_494540.1	4.98127e-30	1.3733	2.59063	29.3
purB CDS	SAUSA300_1889	YP_494541.1	3.69855e-18	1.94995	3.86361	17.43
staphopain A CDS	SAUSA300_1890	YP_494542.1	0.00585438	1.14982	2.21886	2.23
nitric oxide synthase oxygenase CDS	SAUSA300_1895	YP_494547.1	3.33331e-51	2.46819	5.5335	50.48
pheA CDS	SAUSA300_1896	YP_494548.1	2.38425e-21	1.88072	3.68259	20.62
ABC transporter ATP-binding protein CDS	SAUSA300_1911	YP_494563.1	4.15601e-12	1.26369	2.40108	11.38
hypothetical protein CDS	SAUSA300_1912	YP_494564.1	1.90552e-27	1.4271	2.68905	26.72
truncated beta-hemolysin CDS	SAUSA300_1918	YP_494569.1	4.11351e-94	3.10126	8.58169	93.39
chs CDS	SAUSA300_1920	YP_494571.1	4.09336e-29	3.05397	8.30494	28.39
putative exonuclease CDS	SAUSA300_1970	YP_494621.1	1.10839e-24	1.96668	3.90868	23.96
phi77 ORF017-like protein CDS	SAUSA300_1971	YP_494622.1	3.8276e-39	2.44269	5.43655	38.42
int CDS	SAUSA300_1972	YP_494623.1	0.00285422	1.07205	2.10242	2.54
truncated beta-hemolysin CDS	SAUSA300_1973	YP_494624.1	4.74075e-05	1.40913	2.65577	4.32
leukocidin/hemolysin toxin family protein CDS	SAUSA300_1974	YP_494625.1	4.50102e-64	1.38878	2.61858	63.35
Aerolysin/leukocidin family protein CDS	SAUSA300_1975	YP_494626.1	4.17716e-19	1.79813	3.47768	18.38
hypothetical protein CDS	SAUSA300_1977	YP_494628.1	6.6819e-43	4.27766	19.3956	42.18
ferric hydroxamate receptor CDS	SAUSA300_1978	YP_494629.1	2.55109e-12	2.28651	4.87875	11.59
DNA mismatch repair protein-like protein CDS	SAUSA300_2001	YP_494652.1	8.79068e-20	1.24719	2.37378	19.06
rimI CDS	SAUSA300_2003	YP_494654.1	2.96812e-22	1.89677	3.72379	21.53
hypothetical protein CDS	SAUSA300_2004	YP_494655.1	4.01506e-16	1.60225	3.03616	15.4
rsbU CDS	SAUSA300_2025	YP_494671.1	1.45555e-19	1.16382	2.24049	18.84
kdpE CDS	SAUSA300_2036	YP_494682.1	0.00216878	1.25654	2.38922	2.66
thiD CDS	SAUSA300_2049	YP_494695.1	1.05427e-05	1.28512	2.43703	4.98
atpH CDS	SAUSA300_2061	YP_494707.1	2.55095e-25	1.06841	2.09712	24.59
hypothetical protein CDS	SAUSA300_2069	YP_494715.1	3.53172e-26	1.52758	2.88302	25.45
HemK family modification methylase CDS	SAUSA300_2071	YP_494717.1	7.13208e-79	1.93692	3.82888	78.15
prfA CDS	SAUSA300_2072	YP_494718.1	1.29031e-118	2.07816	4.22268	117.89
tdk CDS	SAUSA300_2073	YP_494719.1	2.10913e-17	2.1061	4.30526	16.68
rho CDS	SAUSA300_2075	YP_494721.1	1.1915e-18	1.51904	2.866	17.92
hypothetical protein CDS	SAUSA300_2080	YP_494726.1	2.38458e-13	1.1594	2.23364	12.62
acetyltransferase CDS	SAUSA300_2083	YP_494729.1	1.92685e-09	1.0294	2.04118	8.72
hypothetical protein CDS	SAUSA300_2085	YP_494731.1	1.87269e-51	1.9248	3.79683	50.73
hypothetical protein CDS	SAUSA300_2095	YP_494741.1	3.82796e-06	1.41609	2.66862	5.42
arsR CDS	SAUSA300_2098	YP_494744.1	2.6001e-85	3.86176	14.538	84.59
cation efflux family protein CDS	SAUSA300_2099	YP_494745.1	6.30817e-210	3.62222	12.3139	209.2
fmtB CDS	SAUSA300_2109	YP_494755.1	0.00107423	1.16983	2.24986	2.97
tnp CDS	SAUSA300_2115	YP_494761.1	0.00011498	1.68694	3.21973	3.94
hypothetical protein CDS	SAUSA300_2132	YP_494769.1	5.60306e-23	1.54352	2.91506	22.25
transporter gate domain-containing protein CDS	SAUSA300_2133	YP_494770.1	4.73201e-07	1.14733	2.21504	6.32
iron compound ABC transporter permease CDS	SAUSA300_2134	YP_494771.1	2.29316e-29	1.83732	3.57345	28.64
iron compound ABC transporter permease CDS	SAUSA300_2135	YP_494772.1	8.09605e-20	1.85971	3.62935	19.09
putative transporter CDS	SAUSA300_2139	YP_494776.1	3.65779e-39	2.88897	7.40739	38.44
hypothetical protein CDS	SAUSA300_2140	YP_494777.1	7.61944e-36	1.53189	2.89165	35.12
lacG CDS	SAUSA300_2149	YP_494785.1	0.000147887	2.30066	4.92682	3.83
lacE CDS	SAUSA300_2150	YP_494786.1	0.000231573	2.31235	4.96692	3.64
lacF CDS	SAUSA300_2151	YP_494787.1	2.37501e-07	2.83606	7.14068	6.62
lacD CDS	SAUSA300_2152	YP_494788.1	2.292e-08	3.64525	12.5121	7.64
lacC CDS	SAUSA300_2153	YP_494789.1	5.0498e-07	3.33345	10.0802	6.3
lacB CDS	SAUSA300_2154	YP_494790.1	5.9051e-06	2.61467	6.12482	5.23
lacA CDS	SAUSA300_2155	YP_494791.1	3.43997e-07	3.82517	14.1739	6.46
hypothetical protein CDS	SAUSA300_2167	YP_494803.1	0.000164349	1.30326	2.46787	3.78
hypothetical protein CDS	SAUSA300_2168	YP_494804.1	9.7235e-12	1.21722	2.32498	11.01
rplM CDS	SAUSA300_2172	YP_494807.1	8.09596e-43	1.39363	2.62738	42.09
MarR family transcriptional regulator CDS	SAUSA300_2216	YP_494851.1	0.00101651	1.83939	3.57859	2.99
putative drug transporter CDS	SAUSA300_2217	YP_494852.1	8.17826e-15	2.08322	4.23751	14.09
moaE CDS	SAUSA300_2222	YP_494857.1	6.68581e-14	1.07056	2.10025	13.17
acetyltransferase CDS	SAUSA300_2232	YP_494867.1	4.79784e-14	1.42115	2.67799	13.32
BioY family protein CDS	SAUSA300_2233	YP_494868.1	1.4482e-12	1.2842	2.43547	11.84
iron compound ABC transporter iron compound-binding protein CDS	SAUSA300_2235	YP_494870.1	2.01649e-10	1.38062	2.6038	9.7
hypothetical protein CDS	SAUSA300_2247	YP_494882.1	7.51531e-11	2.54338	5.82952	10.12
AraC family transcriptional regulator CDS	SAUSA300_2248	YP_494883.1	4.07456e-09	1.55523	2.9388	8.39
ssaA CDS	SAUSA300_2249	YP_494884.1	9.39821e-25	2.68	6.40855	24.03
ssaA CDS	SAUSA300_2253	YP_494888.1	1.7165e-26	1.35439	2.55689	25.77
putative N-acetylmuramoyl-L-alanine amidase CDS	SAUSA300_2256	YP_494891.1	3.68986e-49	1.95565	3.87891	48.43
hypothetical protein CDS	SAUSA300_2262	YP_494898.1	6.43859e-45	2.05096	4.14382	44.19
putative transposase CDS	SAUSA300_2263	YP_494897.1	2.38458e-13	1.44527	2.72313	12.62
glvC CDS	SAUSA300_2270	YP_494905.1	1.69547e-36	1.13668	2.19875	35.77
phosphosugar-binding transcriptional regulator CDS	SAUSA300_2271	YP_494906.1	2.04996e-23	2.17273	4.50875	22.69
fosB CDS	SAUSA300_2280	YP_494915.1	0.000124659	1.32183	2.49982	3.9
hypothetical protein CDS	SAUSA300_2282	YP_494917.1	5.05727e-79	1.6924	3.23194	78.3
galM CDS	SAUSA300_2285	YP_494920.1	4.2574e-27	1.6155	3.06417	26.37
ABC transporter ATP-binding protein CDS	SAUSA300_2288	YP_494923.1	4.07965e-25	1.43923	2.71176	24.39
gltS CDS	SAUSA300_2291	YP_494926.1	7.77373e-16	1.62226	3.07856	15.11
TetR family transcriptional regulator CDS	SAUSA300_2300	YP_494935.1	2.4782e-18	1.48178	2.79293	17.61
tcaA CDS	SAUSA300_2302	YP_494937.1	1.63683e-22	1.74309	3.34751	21.79
acetyltransferase CDS	SAUSA300_2318	YP_494953.1	0.000168137	1.01821	2.0254	3.77
TetR family transcriptional regulator CDS	SAUSA300_2322	YP_494957.1	7.87617e-40	1.94411	3.84801	39.1
cobI CDS	SAUSA300_2323	YP_494958.1	1.3259e-75	2.27869	4.85239	74.88
transcription regulatory protein CDS	SAUSA300_2326	YP_494961.1	9.8034e-08	1.28511	2.437	7.01
hypothetical protein CDS	SAUSA300_2328	YP_494963.1	1.053e-24	1.1382	2.20107	23.98
hypothetical protein CDS	SAUSA300_2330	YP_494965.1	1.97536e-53	2.80441	6.98574	52.7
MerR family transcriptional regulator CDS	SAUSA300_2336	YP_494971.1	1.81913e-06	1.50917	2.84647	5.74
nirR CDS	SAUSA300_2347	YP_494982.1	2.83704e-65	2.73439	6.65478	64.55
formate/nitrite transporter family protein CDS	SAUSA300_2349	YP_494984.1	3.83317e-79	2.358	5.12658	78.42
sbi CDS	SAUSA300_2364	YP_494999.1	0.00164188	1.11935	2.17249	2.78
hlgA CDS	SAUSA300_2365	YP_495000.1	4.05288e-22	2.88395	7.38169	21.39
hlgC CDS	SAUSA300_2366	YP_495001.1	2.90668e-37	3.25863	9.57072	36.54
hlgB CDS	SAUSA300_2367	YP_495002.1	2.38011e-57	2.69961	6.49625	56.62
hypothetical protein CDS	SAUSA300_2368	YP_495003.1	2.23829e-09	1.86512	3.64299	8.65
6-carboxyhexanoate--CoA ligase CDS	SAUSA300_2369	YP_495004.1	1.70416e-12	1.86303	3.6377	11.77
putative 8-amino-7-oxononanoate synthase CDS	SAUSA300_2370	YP_495005.1	1.29815e-21	2.38651	5.2289	20.89
bioB CDS	SAUSA300_2371	YP_495006.1	3.75819e-17	1.77444	3.42104	16.43
bioA CDS	SAUSA300_2372	YP_495007.1	2.00587e-17	3.58698	12.0168	16.7
bioD CDS	SAUSA300_2373	YP_495008.1	7.98421e-14	2.80646	6.99567	13.1
ABC transporter ATP-binding/permease CDS	SAUSA300_2374	YP_495009.1	5.2732e-58	4.65069	25.1187	57.28
ABC transporter ATP-binding/permease CDS	SAUSA300_2375	YP_495010.1	2.33259e-38	4.47383	22.2206	37.63
putative transporter CDS	SAUSA300_2406	YP_495041.1	7.67063e-94	3.48243	11.1768	93.12
oligopeptide ABC transporter ATP-binding protein CDS	SAUSA300_2408	YP_495043.1	7.92279e-209	4.96129	31.1527	208.1
oligopeptide ABC transporter permease CDS	SAUSA300_2409	YP_495044.1	5.74742e-125	4.57811	23.8863	124.24
oligopeptide ABC transporter permease CDS	SAUSA300_2410	YP_495045.1	1.31e-52	1.52505	2.87797	51.88
hypothetical protein CDS	SAUSA300_2412	YP_495047.1	2.31194e-05	1.47461	2.77909	4.64
hypothetical protein CDS	SAUSA300_2414	YP_495049.1	6.18714e-05	1.04655	2.06558	4.21
hypothetical protein CDS	SAUSA300_2420	YP_495055.1	0.00505728	1.11034	2.15896	2.3
hypothetical protein CDS	SAUSA300_2423	YP_495058.1	7.26749e-40	3.22312	9.33806	39.14
hypothetical protein CDS	SAUSA300_2425	YP_495060.1	0.00459095	1.10087	2.14484	2.34
transporter protein CDS	SAUSA300_2434	YP_495068.1	4.62479e-12	1.40423	2.64677	11.33
sarT CDS	SAUSA300_2437	YP_495071.1	2.97582e-12	3.74436	13.4018	11.53
sarU CDS	SAUSA300_2438	YP_495072.1	0.00194941	1.56302	2.95471	2.71
HAD superfamily hydrolase CDS	SAUSA300_2464	YP_495098.1	2.80909e-16	1.71183	3.27577	15.55
sdaAB CDS	SAUSA300_2470	YP_495104.1	6.09855e-12	3.12946	8.75105	11.21
perfringolysin O regulator protein CDS	SAUSA300_2471	YP_495105.1	4.91529e-08	2.51108	5.70047	7.31
hypothetical protein CDS	SAUSA300_2482	YP_495116.1	2.9878e-37	3.58731	12.0196	36.52
feoB CDS	SAUSA300_2487	YP_495121.1	3.59343e-10	1.99432	3.98427	9.44
feoA CDS	SAUSA300_2488	YP_495122.1	0.00292596	1.72266	3.30045	2.53
hypothetical protein CDS	SAUSA300_2493	YP_495127.1	5.14255e-05	1.33196	2.51744	4.29
secretory antigen precursor SsaA CDS	SAUSA300_2503	YP_495137.1	4.63658e-05	1.17987	2.26556	4.33
acyltransferase CDS	SAUSA300_2504	YP_495138.1	2.94963e-223	2.24976	4.75603	222.53
acetyltransferase CDS	SAUSA300_2505	YP_495139.1	7.71797e-39	3.89909	14.9191	38.11
isaA CDS	SAUSA300_2506	YP_495140.1	2.474e-26	3.24486	9.47984	25.61
hypothetical protein CDS	SAUSA300_2511	YP_495145.1	6.48629e-25	1.42284	2.68114	24.19
hypothetical protein CDS	SAUSA300_2514	YP_495148.1	0.00310036	1.255	2.38667	2.51
hypothetical protein CDS	SAUSA300_2522	YP_495156.1	3.0518e-29	2.14946	4.43663	28.52
hypothetical protein CDS	SAUSA300_2523	YP_495157.1	5.8902e-17	1.38807	2.61729	16.23
hypothetical protein CDS	SAUSA300_2524	YP_495158.1	7.09296e-18	1.54378	2.91558	17.15
pyrD CDS	SAUSA300_2526	YP_495160.1	2.37894e-11	1.70182	3.25311	10.62
betA CDS	SAUSA300_2545	YP_495179.1	1.5311e-08	1.56449	2.95772	7.81
betB CDS	SAUSA300_2546	YP_495180.1	3.79083e-07	1.12363	2.17894	6.42
bccT CDS	SAUSA300_2549	YP_495183.1	5.55736e-33	1.69148	3.22988	32.26
nrdD CDS	SAUSA300_2551	YP_495185.1	3.87726e-25	1.57127	2.97166	24.41
nsaS CDS	SAUSA300_2558	YP_495192.1	1.29983e-29	1.23475	2.35341	28.89
phoB CDS	SAUSA300_2561	YP_495195.1	8.48916e-05	1.96007	3.89081	4.07
arcR CDS	SAUSA300_2566	YP_495200.1	7.19148e-21	2.5781	5.97151	20.14
arcC CDS	SAUSA300_2567	YP_495201.1	2.85013e-16	2.48039	5.58049	15.55
arcD CDS	SAUSA300_2568	YP_495202.1	1.4546e-12	2.65787	6.311	11.84
arcB CDS	SAUSA300_2569	YP_495203.1	9.28935e-39	3.1198	8.6927	38.03
arcA CDS	SAUSA300_2570	YP_495204.1	7.29973e-30	3.45349	10.9548	29.14
argR CDS	SAUSA300_2571	YP_495205.1	1.3812e-12	2.619	6.14323	11.86
aur CDS	SAUSA300_2572	YP_495206.1	2.98492e-11	3.5401	11.6326	10.53
hypothetical protein CDS	SAUSA300_2574	YP_495208.1	1.1647e-29	2.13077	4.3795	28.93
BglG family transcriptional antiterminator CDS	SAUSA300_2575	YP_495209.1	1.10839e-24	1.04044	2.05686	23.96
hypothetical protein CDS	SAUSA300_2585	YP_495219.1	2.49977e-40	2.44356	5.43981	39.6
hypothetical protein CDS	SAUSA300_2586	YP_495220.1	3.49661e-22	2.11326	4.32668	21.46
accessory secretory protein Asp1 CDS	SAUSA300_2587	YP_495221.1	9.47914e-49	3.12201	8.70598	48.02
secY CDS	SAUSA300_2588	YP_495222.1	7.23016e-91	3.35947	10.2636	90.14
cell wall anchor domain-containing protein CDS	SAUSA300_2589	YP_495223.1	2.56505e-23	1.83009	3.55559	22.59
cap1C CDS	SAUSA300_2596	YP_495230.1	3.24257e-09	2.55814	5.88947	8.49
cap1B CDS	SAUSA300_2597	YP_495231.1	1.63385e-05	2.34673	5.08669	4.79
cap1A CDS	SAUSA300_2598	YP_495232.1	4.48382e-17	3.57366	11.9063	16.35
icaA CDS	SAUSA300_2600	YP_495234.1	0.00365262	1.21559	2.32235	2.44
ABC transporter ATP-binding protein CDS	SAUSA300_2633	YP_495267.1	1.88085e-05	1.07276	2.10345	4.73
ABC transporter permease CDS	SAUSA300_2634	YP_495268.1	7.33483e-78	2.75696	6.7597	77.13
hypothetical protein CDS	SAUSA300_2635	YP_495269.1	4.28143e-09	2.52128	5.74091	8.37
hypothetical protein CDS	SAUSA300_2637	YP_495271.1	1.55739e-27	2.54245	5.82579	26.81
hypothetical protein CDS	SAUSA300_2638	YP_495272.1	1.63632e-25	2.76332	6.78958	24.79
putative transcriptional regulator CDS	SAUSA300_2640	YP_495274.1	1.6904e-138	3.46016	11.0056	137.77
hypothetical protein CDS	SAUSA300_2641	YP_495275.1	2.80322e-42	2.83399	7.13042	41.55
hypothetical protein CDS	SAUSA300_2642	YP_495276.1	1.36742e-16	2.73159	6.64188	15.86
rnpA CDS	SAUSA300_2647	YP_495281.1	1.69723e-08	1.36466	2.57516	7.77
rpmH CDS	SAUSA300_2648	YP_495282.1	1.18882e-05	1.38347	2.60895	4.92

## Sheet: 5hr culture
Name	locus_tag	protein_id	Differential Expression Adjusted p-value	Differential Expression Log2 Ratio	Fold change	1/fold change	Differential Expression Absolute Confidence
ABC transporter permease CDS	SAUSA300_2307	YP_494942.1	3.25709e-21	-6.25844	0.0130624	76.5559	20.49
hypothetical protein CDS	SAUSA300_2626	YP_495260.1	1.24386e-59	-6.0674	0.0149118	67.061	58.91
hypothetical protein CDS	SAUSA300_0372	YP_493086.1	5.18351e-71	-5.4336	0.023138	43.219	70.29
pyridoxal biosynthesis lyase PdxS CDS	SAUSA300_0504	YP_493207.1	2.71104e-104	-5.37999	0.0240138	41.6427	103.57
hypothetical protein CDS	SAUSA300_2592	YP_495226.1	1.54385e-104	-4.90937	0.033276	30.0517	103.81
glutamine amidotransferase subunit PdxT CDS	SAUSA300_0505	YP_493208.1	6.29944e-58	-4.72298	0.0378653	26.4094	57.2
ABC transporter ATP-binding protein CDS	SAUSA300_2306	YP_494941.1	1.97337e-09	-4.68665	0.038831	25.7527	8.7
hypothetical protein CDS	SAUSA300_2543	YP_495177.1	8.3499e-31	-4.66992	0.0392838	25.4558	30.08
ABC transporter ATP-binding protein CDS	SAUSA300_2399	YP_495034.1	4.67639e-61	-4.33881	0.0494183	20.2354	60.33
lip CDS	SAUSA300_2603	YP_495237.1	1.752e-12	-4.26988	0.0518368	19.2913	11.76
glnR CDS	SAUSA300_1200	YP_493897.1	6.98884e-63	-4.15502	0.0561325	17.815	62.16
hypothetical protein CDS	SAUSA300_2418	YP_495053.1	1.65879e-20	-4.11523	0.0577023	17.3303	19.78
hypothetical protein CDS	SAUSA300_2381	YP_495016.1	5.86086e-103	-4.04785	0.0604612	16.5395	102.23
hypothetical protein CDS	SAUSA300_1788	YP_494471.1	1.24138e-132	-3.94693	0.0648419	15.4221	131.91
hypothetical protein CDS	SAUSA300_0668	YP_493371.1	5.68954e-220	-3.92928	0.0656402	15.2346	219.24
hypothetical protein CDS	SAUSA300_0365	YP_493079.1	1.11581e-30	-3.91233	0.0664157	15.0567	29.95
hypothetical protein CDS	SAUSA300_0753	YP_493454.1	5.04824e-100	-3.89171	0.0673719	14.843	99.3
ImpB/MucB/SamB family protein CDS	SAUSA300_1259	YP_493956.1	1.28119e-28	-3.83957	0.0698514	14.3161	27.89
hypothetical protein CDS	SAUSA300_0711	YP_493414.1	3.92695e-20	-3.83676	0.0699873	14.2883	19.41
hypothetical protein CDS	SAUSA300_2376	YP_495011.1	8.05084e-15	-3.80516	0.0715374	13.9787	14.09
glycine betaine transporter CDS	SAUSA300_2145	YP_494781.1	9.35867e-67	-3.80453	0.0715686	13.9726	66.03
hypothetical protein CDS	SAUSA300_0929	YP_493627.1	1.94559e-14	-3.79672	0.0719569	13.8972	13.71
hypothetical protein CDS	SAUSA300_0842	YP_493542.1	2.77981e-52	-3.76303	0.0736572	13.5764	51.56
ABC transporter permease CDS	SAUSA300_0176	YP_492890.1	5.98471e-09	-3.75093	0.0742773	13.4631	8.22
short chain dehydrogenase/reductase family oxidoreductase CDS	SAUSA300_2422	YP_495057.1	1.72313e-93	-3.70545	0.0766566	13.0452	92.76
hypothetical protein CDS	SAUSA300_2447	YP_495081.1	9.47027e-71	-3.70081	0.0769034	13.0033	70.02
putative transporter CDS	SAUSA300_2449	YP_495083.1	6.42908e-28	-3.67608	0.0782327	12.7824	27.19
PTS system, sucrose-specific IIBC component CDS	SAUSA300_2324	YP_494959.1	3.80767e-14	-3.67248	0.0784287	12.7504	13.42
cell wall surface anchor family protein CDS	SAUSA300_0136	YP_492853.1	4.81842e-84	-3.64539	0.0799151	12.5133	83.32
hutU CDS	SAUSA300_2278	YP_494913.1	1.6786e-100	-3.63087	0.0807231	12.388	99.78
hypothetical protein CDS	SAUSA300_0385	YP_493099.1	8.77951e-18	-3.60201	0.0823542	12.1427	17.06
ABC transporter ATP-binding protein CDS	SAUSA300_0309	YP_493023.1	6.31105e-69	-3.59181	0.0829388	12.0571	68.2
NADH dehydrogenase subunit 5 CDS	SAUSA300_0425	YP_493138.1	3.44063e-12	-3.58868	0.0831187	12.031	11.46
hypothetical protein CDS	SAUSA300_0374	YP_493088.1	6.66447e-17	-3.58663	0.0832369	12.0139	16.18
hypothetical protein CDS	SAUSA300_2629	YP_495263.1	4.33378e-13	-3.57494	0.0839142	11.9169	12.36
hypothetical protein CDS	SAUSA300_0111	YP_492828.1	9.49268e-36	-3.57143	0.0841184	11.888	35.02
budA CDS	SAUSA300_2165	YP_494801.1	2.42134e-13	-3.5687	0.0842781	11.8655	12.62
hypothetical protein CDS	SAUSA300_1903	YP_494555.1	2.02498e-09	-3.56655	0.0844035	11.8478	8.69
methylated DNA-protein cysteine methyltransferase CDS	SAUSA300_2485	YP_495119.1	2.49817e-49	-3.56326	0.0845967	11.8208	48.6
hypothetical protein CDS	SAUSA300_1582	YP_494277.1	1.33381e-23	-3.55832	0.0848866	11.7804	22.87
hypothetical protein CDS	SAUSA300_2131	YP_494768.1	3.88861e-64	-3.5575	0.0849348	11.7737	63.41
hypothetical protein CDS	SAUSA300_0667	YP_493370.1	5.36104e-87	-3.4967	0.0885909	11.2878	86.27
yfiA CDS	SAUSA300_0736	YP_493439.1	1.70997e-21	-3.48962	0.0890266	11.2326	20.77
hypothetical protein CDS	SAUSA300_0426	YP_493139.1	4.90966e-31	-3.47763	0.0897694	11.1397	30.31
putative lipoprotein CDS	SAUSA300_0175	YP_492889.1	1.31506e-06	-3.47337	0.0900349	11.1068	5.88
nrdR CDS	SAUSA300_1632	YP_494327.1	1.72085e-90	-3.44985	0.0915146	10.9272	89.76
alcohol dehydrogenase, zinc-containing CDS	SAUSA300_0055	YP_492774.1	6.43626e-41	-3.41485	0.0937622	10.6653	40.19
hypothetical protein CDS	SAUSA300_2148	YP_494784.1	6.66898e-61	-3.40245	0.0945713	10.574	60.18
hypothetical protein CDS	SAUSA300_1581	YP_494276.1	6.29598e-12	-3.39766	0.094886	10.539	11.2
OsmC/Ohr family protein CDS	SAUSA300_1668	YP_494362.1	1.03382e-42	-3.38228	0.0959033	10.4272	41.99
putA CDS	SAUSA300_1711	YP_494404.1	8.25886e-18	-3.3417	0.0986391	10.138	17.08
aldehyde dehydrogenase family protein CDS	SAUSA300_2076	YP_494722.1	4.7817e-18	-3.33675	0.0989776	10.1033	17.32
hypothetical protein CDS	SAUSA300_2327	YP_494962.1	8.43511e-06	-3.3058	0.101124	9.88883	5.07
chaperone protein HchA CDS	SAUSA300_0536	YP_493239.1	4.23372e-23	-3.26762	0.103836	9.63059	22.37
lexA CDS	SAUSA300_1237	YP_493934.1	5.34113e-45	-3.25076	0.105057	9.51865	44.27
aldo/keto reductase family protein CDS	SAUSA300_2159	YP_494795.1	3.7209e-23	-3.22823	0.10671	9.37119	22.43
hypothetical protein CDS	SAUSA300_0177	YP_492891.1	3.85099e-16	-3.21983	0.107333	9.31678	15.41
glucose 1-dehydrogenase-like protein CDS	SAUSA300_2416	YP_495051.2	1.36808e-49	-3.20821	0.108201	9.24202	48.86
serS CDS	SAUSA300_0009	YP_492731.1	1.36774e-188	-3.16187	0.111734	8.94986	187.86
amt CDS	SAUSA300_1996	YP_494647.1	1.28269e-21	-3.15338	0.112393	8.89737	20.89
hypothetical protein CDS	SAUSA300_2097	YP_494743.1	3.16133e-17	-3.1345	0.113873	8.78169	16.5
hypothetical protein CDS	SAUSA300_0843	YP_493543.1	2.29395e-112	-3.11905	0.115099	8.68818	111.64
4-aminobutyrate aminotransferase CDS	SAUSA300_2539	YP_495173.1	3.13256e-52	-3.11006	0.115819	8.63419	51.5
acsA CDS	SAUSA300_1679	YP_494373.1	7.38491e-38	-3.06693	0.119333	8.3799	37.13
glutamyl-aminopeptidase CDS	SAUSA300_2400	YP_495035.1	1.18382e-78	-3.04317	0.121315	8.24302	77.93
aldo/keto reductase family oxidoreductase CDS	SAUSA300_0688	YP_493391.1	6.16817e-64	-3.04137	0.121467	8.23271	63.21
putative translaldolase CDS	SAUSA300_1725	YP_494418.1	2.80603e-72	-3.03779	0.121768	8.21233	71.55
hypothetical protein CDS	SAUSA300_1803	YP_494486.1	1.35087e-61	-3.03451	0.122045	8.19368	60.87
treP CDS	SAUSA300_0448	YP_493160.1	1.48579e-85	-3.03412	0.122078	8.19146	84.83
alcohol dehydrogenase, zinc-containing CDS	SAUSA300_2147	YP_494783.1	1.15146e-133	-2.99926	0.125064	7.99587	132.94
ABC transporter permease CDS	SAUSA300_0308	YP_493022.1	3.13502e-50	-2.99125	0.12576	7.95163	49.5
TOPRIM domain-containing protein CDS	SAUSA300_0794	YP_493494.1	4.67639e-61	-2.98779	0.126062	7.93258	60.33
hypothetical protein CDS	SAUSA300_0602	YP_493305.1	2.81094e-22	-2.95008	0.129401	7.72791	21.55
hutH CDS	SAUSA300_0008	YP_492730.1	1.51545e-43	-2.92094	0.132041	7.57338	42.82
acuA CDS	SAUSA300_1680	YP_494374.1	1.48174e-37	-2.89379	0.13455	7.43218	36.83
hypothetical protein CDS	SAUSA300_0173	YP_492887.1	2.71704e-07	-2.88792	0.135098	7.40203	6.57
putative transporter CDS	SAUSA300_2417	YP_495052.1	2.06834e-40	-2.88765	0.135124	7.40062	39.68
hypothetical protein CDS	SAUSA300_1915	YP_494567.1	8.12434e-09	-2.88315	0.135546	7.37757	8.09
glyoxalase family protein CDS	SAUSA300_0338	YP_493052.1	8.00001e-15	-2.88311	0.135549	7.3774	14.1
fdhD CDS	SAUSA300_2231	YP_494866.1	8.32325e-30	-2.8768	0.136144	7.34518	29.08
universal stress protein CDS	SAUSA300_0067	YP_492786.1	2.38177e-06	-2.87151	0.136644	7.31829	5.62
hypothetical protein CDS	SAUSA300_2548	YP_495182.1	4.6011e-13	-2.86683	0.137088	7.2946	12.34
signal transduction protein TRAP CDS	SAUSA300_1784	YP_494467.1	1.41758e-165	-2.86465	0.137295	7.28361	164.85
ABC transporter protein CDS	SAUSA300_2557	YP_495191.1	5.90631e-08	-2.86045	0.137695	7.26244	7.23
treC CDS	SAUSA300_0449	YP_493161.1	4.30077e-35	-2.8554	0.138178	7.23706	34.37
hypothetical protein CDS	SAUSA300_0174	YP_492888.1	1.76961e-05	-2.84998	0.138698	7.2099	4.75
OsmC/Ohr family protein CDS	SAUSA300_0786	YP_493486.1	6.68957e-33	-2.84909	0.138784	7.20544	32.17
hypothetical protein CDS	SAUSA300_2529	YP_495163.1	1.13422e-46	-2.84856	0.138835	7.20279	45.95
hisC CDS	SAUSA300_0708	YP_493411.1	6.94495e-21	-2.84623	0.139059	7.1912	20.16
hypothetical protein CDS	SAUSA300_2068	YP_494714.1	4.9495e-158	-2.84159	0.139507	7.16811	157.31
inositol monophosphatase family protein CDS	SAUSA300_2260	YP_494895.1	3.25285e-48	-2.83426	0.140217	7.13179	47.49
hypothetical protein CDS	SAUSA300_1862	YP_494514.1	3.13959e-71	-2.82986	0.140646	7.11005	70.5
hutG CDS	SAUSA300_2281	YP_494916.1	1.25564e-08	-2.82973	0.140658	7.10943	7.9
regulatory protein SpoVG CDS	SAUSA300_0475	YP_493184.1	1.25819e-13	-2.82064	0.141548	7.06473	12.9
hypothetical protein CDS	SAUSA300_2261	YP_494896.1	2.05124e-53	-2.78336	0.145253	6.88455	52.69
hypothetical protein CDS	SAUSA300_2144	YP_494780.1	1.28086e-06	-2.78152	0.145438	6.87578	5.89
hypothetical protein CDS	SAUSA300_1998	YP_494649.1	0.00110601	-2.77317	0.146283	6.83608	2.96
hypothetical protein CDS	SAUSA300_1909	YP_494561.1	4.56269e-46	-2.77227	0.146374	6.83184	45.34
putative AMP-binding enzyme CDS	SAUSA300_2542	YP_495176.1	5.76967e-43	-2.76777	0.146831	6.81055	42.24
luciferase family protein CDS	SAUSA300_1580	YP_494275.1	9.41564e-05	-2.7546	0.148178	6.74864	4.03
dihydroxyacetone kinase subunit DhaK CDS	SAUSA300_0636	YP_493339.1	5.49144e-19	-2.73398	0.150311	6.65289	18.26
putative ribose operon repressor CDS	SAUSA300_0265	YP_492979.1	2.50242e-19	-2.72809	0.150925	6.6258	18.6
glnA CDS	SAUSA300_1201	YP_493898.1	9.31195e-19	-2.7253	0.151217	6.613	18.03
hypothetical protein CDS	SAUSA300_0384	YP_493098.1	1.63553e-62	-2.71997	0.151778	6.58859	61.79
hypothetical protein CDS	SAUSA300_2315	YP_494950.1	1.88618e-13	-2.70783	0.15306	6.5334	12.72
FAD/NAD(P)-binding Rossmann fold superfamily protein CDS	SAUSA300_0394	YP_493108.1	2.77739e-14	-2.69721	0.154191	6.48547	13.56
NADH-dependent flavin oxidoreductase CDS	SAUSA300_0859	YP_493559.1	5.70706e-39	-2.68399	0.15561	6.42631	38.24
hypothetical protein CDS	SAUSA300_0779	YP_493479.1	3.58543e-12	-2.68352	0.155661	6.42423	11.45
ABC transporter permease CDS	SAUSA300_2358	YP_494993.1	1.28865e-22	-2.67568	0.15651	6.38938	21.89
FUR family transcriptional regulator CDS	SAUSA300_1842	YP_494494.1	2.80059e-14	-2.67426	0.156664	6.3831	13.55
hypothetical protein CDS	SAUSA300_1804	YP_494487.1	2.00701e-36	-2.66956	0.157175	6.36233	35.7
putative lysophospholipase CDS	SAUSA300_0070	YP_492788.1	5.21842e-09	-2.65692	0.158558	6.30684	8.28
mraZ CDS	SAUSA300_1072	YP_493769.1	2.16979e-33	-2.65	0.159321	6.27665	32.66
alsS CDS	SAUSA300_2166	YP_494802.1	8.35421e-22	-2.6475	0.159596	6.26583	21.08
formate dehydrogenase, alpha subunit CDS	SAUSA300_2258	YP_494893.1	1.4286e-10	-2.63334	0.16117	6.20462	9.85
hypothetical protein CDS	SAUSA300_1107	YP_493804.1	6.76679e-08	-2.63088	0.161445	6.19406	7.17
hypothetical protein CDS	SAUSA300_0172	YP_492886.1	5.31021e-10	-2.63006	0.161537	6.19052	9.27
putative NAD(P)H-flavin oxidoreductase CDS	SAUSA300_0381	YP_493095.1	6.9095e-10	-2.62568	0.162029	6.17174	9.16
hypothetical protein CDS	SAUSA300_1070	YP_493767.1	1.48546e-64	-2.6246	0.16215	6.16711	63.83
hypothetical protein CDS	SAUSA300_2632	YP_495266.1	9.83157e-06	-2.61684	0.163025	6.13405	5.01
PTS system, IIA component CDS	SAUSA300_0259	YP_492973.1	2.08589e-14	-2.61465	0.163272	6.12475	13.68
hypothetical protein CDS	SAUSA300_2593	YP_495227.1	2.67103e-13	-2.60478	0.164393	6.08298	12.57
aldA2 CDS	SAUSA300_1901	YP_494553.1	3.33883e-25	-2.6003	0.164905	6.06411	24.48
hysA CDS	SAUSA300_2161	YP_494797.1	3.86686e-28	-2.59933	0.165016	6.06003	27.41
putative surface protein CDS	SAUSA300_0883	YP_493583.1	2.27205e-57	-2.55791	0.169822	5.88853	56.64
hypothetical protein CDS	SAUSA300_0782	YP_493481.1	3.57266e-05	-2.55514	0.170148	5.87724	4.45
phytoene dehydrogenase CDS	SAUSA300_2501	YP_495135.1	5.40207e-10	-2.53105	0.173013	5.7799	9.27
hypothetical protein CDS	SAUSA300_0781	YP_493482.1	2.41488e-06	-2.52817	0.173358	5.76841	5.62
hypothetical protein CDS	SAUSA300_2590	YP_495224.1	1.14299e-21	-2.52081	0.174245	5.73904	20.94
hypothetical protein CDS	SAUSA300_1856	YP_494508.1	1.44748e-102	-2.5177	0.174621	5.7267	101.84
hypothetical protein CDS	SAUSA300_1736	YP_494427.1	1.11847e-26	-2.51489	0.174962	5.71554	25.95
hypothetical protein CDS	SAUSA300_2474	YP_495108.1	1.38015e-17	-2.50309	0.176399	5.66897	16.86
oppB CDS	SAUSA300_0887	YP_493587.1	7.70433e-43	-2.50052	0.176713	5.6589	42.11
glutathione peroxidase CDS	SAUSA300_1197	YP_493894.1	1.23244e-63	-2.49883	0.17692	5.65228	62.91
hypothetical protein CDS	SAUSA300_2398	YP_495033.1	1.87734e-08	-2.49319	0.177614	5.6302	7.73
putative endoribonuclease L-PSP CDS	SAUSA300_0474	YP_493183.1	1.20134e-14	-2.48534	0.178582	5.59967	13.92
hypothetical protein CDS	SAUSA300_2475	YP_495109.1	3.65248e-15	-2.48176	0.179026	5.58579	14.44
catalase CDS	SAUSA300_1232	YP_493929.1	5.11376e-08	-2.48035	0.179201	5.58033	7.29
tpx CDS	SAUSA300_1659	YP_494353.1	9.30574e-31	-2.47976	0.179275	5.57803	30.03
hypothetical protein CDS	SAUSA300_2481	YP_495115.1	9.80015e-19	-2.47712	0.179602	5.56786	18.01
hypothetical protein CDS	SAUSA300_2056	YP_494702.1	4.61246e-16	-2.47504	0.179862	5.55983	15.34
epiF CDS	SAUSA300_1762	YP_494453.1	0.000140505	-2.46021	0.18172	5.50297	3.85
sarA CDS	SAUSA300_0605	YP_493308.1	3.77448e-12	-2.45952	0.181808	5.50032	11.42
hypothetical protein CDS	SAUSA300_0056	YP_492775.1	0.00450991	-2.45405	0.182497	5.47953	2.35
ebpS CDS	SAUSA300_1370	YP_494067.1	6.31105e-69	-2.43893	0.18442	5.42239	68.2
ABC transporter ATP-binding protein CDS	SAUSA300_2357	YP_494992.1	3.57289e-74	-2.43162	0.185358	5.39497	73.45
acetyltransferase CDS	SAUSA300_0785	YP_493485.1	2.25823e-77	-2.43125	0.185404	5.39362	76.65
short chain dehydrogenase/reductase family oxidoreductase CDS	SAUSA300_2275	YP_494910.1	7.20553e-55	-2.42763	0.18587	5.38011	54.14
hypothetical protein CDS	SAUSA300_0427	YP_493140.1	6.90264e-42	-2.4274	0.1859	5.37923	41.16
mscL CDS	SAUSA300_1244	YP_493941.1	2.26051e-39	-2.41979	0.186883	5.35095	38.65
hypothetical protein CDS	SAUSA300_0086	YP_492804.1	2.68776e-12	-2.41821	0.187089	5.34506	11.57
hypothetical protein CDS	SAUSA300_1904	YP_494556.1	6.57251e-24	-2.40795	0.188423	5.30719	23.18
entB CDS	SAUSA300_0189	YP_492903.1	0.000286625	-2.40501	0.188808	5.2964	3.54
accessory regulator CDS	SAUSA300_0114	YP_492831.1	2.84924e-45	-2.40213	0.189185	5.28583	44.55
pgk CDS	SAUSA300_0757	YP_493458.1	2.3813e-11	-2.39869	0.189636	5.27325	10.62
gpmI CDS	SAUSA300_0759	YP_493460.1	5.6552e-12	-2.39271	0.190424	5.25144	11.25
glycerate dehydrogenase-like protein CDS	SAUSA300_2254	YP_494889.1	8.19764e-39	-2.38346	0.191649	5.21787	38.09
hypothetical protein CDS	SAUSA300_0795	YP_493495.1	8.74186e-21	-2.38107	0.191967	5.20923	20.06
M20/M25/M40 family peptidase CDS	SAUSA300_1460	YP_494156.1	5.0545e-56	-2.37416	0.192888	5.18435	55.3
spxA CDS	SAUSA300_0898	YP_493598.1	3.01996e-18	-2.37339	0.192992	5.18156	17.52
NAD-dependent deacetylase CDS	SAUSA300_2157	YP_494793.1	4.07788e-19	-2.36316	0.194364	5.14497	18.39
clfA CDS	SAUSA300_0772	YP_493472.1	1.70706e-07	-2.36234	0.194475	5.14204	6.77
response regulator protein CDS	SAUSA300_2308	YP_494943.1	2.03066e-08	-2.34581	0.196716	5.08347	7.69
gltA CDS	SAUSA300_1641	YP_494336.1	2.81993e-14	-2.34043	0.197451	5.06454	13.55
acetyltransferase CDS	SAUSA300_0343	YP_493057.1	1.53589e-22	-2.33942	0.19759	5.06098	21.81
hypothetical protein CDS	SAUSA300_1479	YP_494174.1	8.82828e-08	-2.32583	0.19946	5.01355	7.05
hypothetical protein CDS	SAUSA300_2143	YP_494779.1	9.09727e-05	-2.3255	0.199505	5.0124	4.04
recA CDS	SAUSA300_1178	YP_493875.2	4.90564e-124	-2.32409	0.1997	5.0075	123.31
MarR family transcriptional regulator CDS	SAUSA300_2459	YP_495093.1	2.02234e-18	-2.31936	0.200356	4.99111	17.69
asp23 CDS	SAUSA300_2142	YP_494778.1	6.12026e-06	-2.30999	0.201662	4.95879	5.21
hypothetical protein CDS	SAUSA300_0778	YP_493478.1	1.5654e-15	-2.28654	0.204966	4.87885	14.81
hypothetical protein CDS	SAUSA300_2618	YP_495252.1	1.93797e-09	-2.28348	0.205402	4.8685	8.71
metal-dependent hydrolase CDS	SAUSA300_1653	YP_494347.1	5.80637e-13	-2.28028	0.205857	4.85774	12.24
2-amino-3-ketobutyrate coenzyme A ligase CDS	SAUSA300_0535	YP_493238.1	4.75441e-32	-2.27744	0.206263	4.84817	31.32
hypothetical protein CDS	SAUSA300_2041	YP_494687.1	4.53077e-44	-2.26528	0.208009	4.80749	43.34
ABC transporter ATP-binding protein CDS	SAUSA300_0435	YP_493148.1	5.73039e-11	-2.26051	0.208698	4.79161	10.24
hypothetical protein CDS	SAUSA300_1100	YP_493797.1	2.44598e-17	-2.25583	0.209376	4.77609	16.61
hypothetical protein CDS	SAUSA300_2246	YP_494881.1	1.64272e-22	-2.24896	0.210376	4.75339	21.78
hypothetical protein CDS	SAUSA300_0127	YP_492844.1	2.42152e-11	-2.2444	0.211042	4.7384	10.62
hypothetical protein CDS	SAUSA300_2206	YP_494841.1	5.75119e-52	-2.24081	0.211567	4.72663	51.24
hypothetical protein CDS	SAUSA300_0732	YP_493435.1	2.02831e-20	-2.2306	0.213069	4.69331	19.69
hypothetical protein CDS	SAUSA300_2404	YP_495039.1	4.56384e-31	-2.23044	0.213094	4.69277	30.34
ABC transporter ATP-binding protein CDS	SAUSA300_0796	YP_493496.1	3.25408e-26	-2.22971	0.213201	4.6904	25.49
rRNA large subunit methyltransferase CDS	SAUSA300_0026	YP_492746.1	4.34228e-11	-2.21606	0.215228	4.64623	10.36
hypothetical protein CDS	SAUSA300_1863	YP_494515.1	2.23721e-25	-2.21491	0.215399	4.64254	24.65
glyoxalase family protein CDS	SAUSA300_1458	YP_494154.1	7.4629e-25	-2.20733	0.216534	4.6182	24.13
srtA CDS	SAUSA300_2467	YP_495101.1	1.18791e-40	-2.20723	0.21655	4.61788	39.93
hypothetical protein CDS	SAUSA300_0856	YP_493556.1	4.47205e-07	-2.19526	0.218354	4.57973	6.35
tpiA CDS	SAUSA300_0758	YP_493459.1	1.3116e-08	-2.19344	0.21863	4.57393	7.88
hypothetical protein CDS	SAUSA300_0666	YP_493369.1	7.2852e-09	-2.19299	0.218698	4.57251	8.14
aldehyde dehydrogenase CDS	SAUSA300_0170	YP_492884.1	2.00317e-09	-2.19084	0.219024	4.56572	8.7
hypothetical protein CDS	SAUSA300_0979	YP_493677.1	2.02397e-08	-2.18746	0.219538	4.55502	7.69
hypothetical protein CDS	SAUSA300_2502	YP_495136.1	7.08339e-06	-2.18205	0.220363	4.53798	5.15
alcohol dehydrogenase, zinc-containing CDS	SAUSA300_2146	YP_494782.1	1.89037e-20	-2.17861	0.220889	4.52716	19.72
gap CDS	SAUSA300_0756	YP_493457.1	4.61218e-07	-2.17787	0.221002	4.52484	6.34
gntR CDS	SAUSA300_2444	YP_495078.1	3.39445e-36	-2.17441	0.221533	4.514	35.47
hypothetical protein CDS	SAUSA300_1304	YP_494001.1	3.21361e-22	-2.16362	0.223196	4.48037	21.49
glycosyl transferase CDS	SAUSA300_2500	YP_495134.1	2.07453e-28	-2.15413	0.224668	4.45101	27.68
hypothetical protein CDS	SAUSA300_1898	YP_494550.1	8.91926e-25	-2.15138	0.225097	4.44252	24.05
phi77 ORF011-like protein, phage transcriptional repressor CDS	SAUSA300_1969	YP_494620.1	5.51041e-31	-2.15037	0.225255	4.43941	30.26
hypothetical protein CDS	SAUSA300_2473	YP_495107.1	1.33215e-17	-2.14589	0.225955	4.42566	16.88
rocF CDS	SAUSA300_2114	YP_494760.1	9.09368e-07	-2.14537	0.226037	4.42405	6.04
DNA polymerase IV CDS	SAUSA300_1876	YP_494528.1	4.02977e-24	-2.14289	0.226426	4.41645	23.39
Cys/Met metabolism PLP-dependent enzyme CDS	SAUSA300_0360	YP_493074.1	3.06573e-09	-2.14278	0.226443	4.41612	8.51
luxS CDS	SAUSA300_2088	YP_494734.1	2.5951e-38	-2.13315	0.22796	4.38674	37.59
msrA CDS	SAUSA300_1317	YP_494014.1	1.74745e-13	-2.1302	0.228426	4.37779	12.76
hypothetical protein CDS	SAUSA300_1685	YP_494379.1	1.21242e-25	-2.12987	0.228479	4.37677	24.92
cation efflux family protein CDS	SAUSA300_0171	YP_492885.1	9.40456e-17	-2.12042	0.22998	4.3482	16.03
hypothetical protein CDS	SAUSA300_1684	YP_494378.1	2.01793e-11	-2.11978	0.230083	4.34626	10.7
gap CDS	SAUSA300_1633	YP_494328.1	9.13895e-05	-2.11448	0.230929	4.33034	4.04
hypothetical protein CDS	SAUSA300_0278	YP_492992.1	1.08117e-13	-2.11194	0.231336	4.32271	12.97
hypothetical protein CDS	SAUSA300_0679	YP_493382.1	9.17518e-11	-2.10584	0.232316	4.30447	10.04
putative lipoprotein CDS	SAUSA300_2403	YP_495038.1	4.9606e-68	-2.09643	0.233837	4.27649	67.3
hypothetical protein CDS	SAUSA300_2257	YP_494892.1	1.32315e-07	-2.07359	0.237568	4.20933	6.88
ATP-binding Mrp/Nbp35 family protein CDS	SAUSA300_2125	YP_494762.1	0.000153676	-2.07186	0.237852	4.20429	3.81
putative homoserine O-acetyltransferase CDS	SAUSA300_0012	YP_492734.1	1.0512e-23	-2.06736	0.238596	4.19118	22.98
hypothetical protein CDS	SAUSA300_2272	YP_494907.1	1.5783e-50	-2.0553	0.240599	4.15629	49.8
sdhA CDS	SAUSA300_1047	YP_493745.1	6.90307e-23	-2.05069	0.241369	4.14303	22.16
NLPA lipoprotein CDS	SAUSA300_0437	YP_493150.1	6.49011e-17	-2.04978	0.241522	4.14041	16.19
treR CDS	SAUSA300_0450	YP_493162.1	5.25761e-16	-2.04855	0.241727	4.1369	15.28
glcT CDS	SAUSA300_1253	YP_493950.1	1.3549e-39	-2.04512	0.242303	4.12707	38.87
hypothetical protein CDS	SAUSA300_1296	YP_493993.1	2.73113e-26	-2.04211	0.242809	4.11847	25.56
hypothetical protein CDS	SAUSA300_0603	YP_493306.1	3.67899e-38	-2.03525	0.243965	4.09895	37.43
clpP CDS	SAUSA300_0752	YP_493453.1	1.79008e-38	-2.03328	0.244298	4.09336	37.75
hypothetical protein CDS	SAUSA300_2382	YP_495017.1	0.000162805	-2.03049	0.244771	4.08545	3.79
putative N-acetyltransferase CDS	SAUSA300_2631	YP_495265.1	1.05774e-17	-2.02983	0.244883	4.08358	16.98
acetyltransferase CDS	SAUSA300_2468	YP_495102.1	1.83798e-06	-2.02849	0.245111	4.07978	5.74
hypothetical protein CDS	SAUSA300_0428	YP_493141.1	2.7182e-08	-2.02466	0.245762	4.06897	7.57
fabZ CDS	SAUSA300_2054	YP_494700.1	2.22554e-50	-2.01525	0.247371	4.04251	49.65
preprotein translocase subunit SecA CDS	SAUSA300_2584	YP_495218.1	1.97992e-12	-2.01357	0.247659	4.0378	11.7
sgtB CDS	SAUSA300_1855	YP_494507.1	9.38803e-41	-2.01254	0.247837	4.03491	40.03
hypothetical protein CDS	SAUSA300_2215	YP_494850.1	1.05077e-22	-2.00941	0.248375	4.02617	21.98
isochorismatase family protein CDS	SAUSA300_2580	YP_495214.1	1.57753e-23	-2.00314	0.249456	4.00872	22.8
hypothetical protein CDS	SAUSA300_1230	YP_493927.1	1.77757e-13	-1.99864	0.250236	3.99623	12.75
rocD CDS	SAUSA300_0860	YP_493560.1	2.88064e-07	-1.99787	0.250369	3.9941	6.54
hypothetical protein CDS	SAUSA300_0942	YP_493640.1	5.82438e-06	-1.99755	0.250424	3.99322	5.23
menC CDS	SAUSA300_1735	YP_494428.1	1.74025e-24	-1.99582	0.250725	3.98843	23.76
hypothetical protein CDS	SAUSA300_1004	YP_493702.1	1.33459e-46	-1.9913	0.251513	3.97594	45.87
glycosyl transferase, group 1 family protein CDS	SAUSA300_0550	YP_493253.1	6.87363e-62	-1.99052	0.251647	3.97382	61.16
pfoR CDS	SAUSA300_0310	YP_493024.1	2.14003e-30	-1.98624	0.252396	3.96202	29.67
cysK CDS	SAUSA300_0491	YP_493200.1	1.46551e-83	-1.98486	0.252638	3.95824	82.83
putative surface anchored protein CDS	SAUSA300_2581	YP_495215.1	1.54406e-11	-1.96408	0.256302	3.90165	10.81
succinyl-diaminopimelate desuccinylase CDS	SAUSA300_1976	YP_494627.1	0.000245265	-1.95673	0.257611	3.88182	3.61
nixA CDS	SAUSA300_2630	YP_495264.1	4.90232e-08	-1.95582	0.257774	3.87936	7.31
hypothetical protein CDS	SAUSA300_0423	YP_493136.1	2.61888e-07	-1.95198	0.258461	3.86905	6.58
CsbD-like superfamily protein CDS	SAUSA300_0816	YP_493516.1	0.000144703	-1.951	0.258636	3.86643	3.84
estA CDS	SAUSA300_2564	YP_495198.1	1.25618e-16	-1.94517	0.259685	3.85082	15.9
haloacid dehalogenase-like hydrolase CDS	SAUSA300_2102	YP_494748.1	5.77785e-40	-1.94445	0.259813	3.84892	39.24
MerR family transcriptional regulator CDS	SAUSA300_2160	YP_494796.1	0.00216474	-1.92774	0.262841	3.80458	2.66
hypothetical protein CDS	SAUSA300_0207	YP_492921.1	1.06223e-06	-1.91771	0.264674	3.77823	5.97
hypothetical protein CDS	SAUSA300_0453	YP_493165.1	1.64887e-24	-1.90984	0.266122	3.75767	23.78
hypothetical protein CDS	SAUSA300_2236	YP_494871.1	4.79789e-32	-1.90335	0.267322	3.74081	31.32
hypothetical protein CDS	SAUSA300_1771	YP_494462.1	2.35754e-29	-1.89526	0.268825	3.71989	28.63
glycosyl transferase, group 2 family protein CDS	SAUSA300_0689	YP_493392.1	0.000168922	-1.89181	0.269469	3.71101	3.77
deoC CDS	SAUSA300_0140	YP_492857.1	6.03001e-41	-1.88796	0.270188	3.70113	40.22
gcvH CDS	SAUSA300_0791	YP_493491.1	4.60934e-10	-1.88491	0.270761	3.6933	9.34
amino acid ABC transporter amino acid-binding protein CDS	SAUSA300_2359	YP_494994.1	3.09183e-35	-1.87972	0.271736	3.68004	34.51
putative traG membrane protein CDS	SAUSA300_1480	YP_494175.1	2.59296e-08	-1.87922	0.271831	3.67876	7.59
hypothetical protein CDS	SAUSA300_1652	YP_494346.1	6.93421e-14	-1.87458	0.272707	3.66694	13.16
eno CDS	SAUSA300_0760	YP_493461.1	6.7664e-12	-1.87217	0.273161	3.66084	11.17
amino acid permease family protein CDS	SAUSA300_2538	YP_495172.1	1.57191e-13	-1.86669	0.274201	3.64696	12.8
hypothetical protein CDS	SAUSA300_1997	YP_494648.1	0.0010091	-1.85031	0.277333	3.60578	3
hypothetical protein CDS	SAUSA300_0857	YP_493557.1	1.26013e-31	-1.84526	0.278304	3.59319	30.9
fruA CDS	SAUSA300_0685	YP_493388.1	1.99478e-08	-1.83523	0.280247	3.56828	7.7
hypothetical protein CDS	SAUSA300_2266	YP_494901.1	5.78776e-11	-1.83465	0.28036	3.56685	10.24
putative peptidase CDS	SAUSA300_2087	YP_494733.1	8.90057e-14	-1.82883	0.281494	3.55248	13.05
tandem lipoprotein CDS	SAUSA300_0205	YP_492919.1	0.000908769	-1.82166	0.282896	3.53487	3.04
fumC CDS	SAUSA300_1801	YP_494484.1	1.40557e-42	-1.81974	0.283273	3.53016	41.85
hypothetical protein CDS	SAUSA300_1859	YP_494511.1	3.75722e-28	-1.81946	0.283326	3.5295	27.43
ezrA CDS	SAUSA300_1664	YP_494358.1	4.09235e-122	-1.80852	0.285483	3.50283	121.39
proC CDS	SAUSA300_1452	YP_494148.1	4.08168e-18	-1.80801	0.285585	3.50158	17.39
gnd CDS	SAUSA300_1459	YP_494155.1	8.63559e-119	-1.80648	0.285888	3.49787	118.06
norA CDS	SAUSA300_0680	YP_493383.1	8.24817e-23	-1.80612	0.285959	3.49701	22.08
hypothetical protein CDS	SAUSA300_1665	YP_494359.1	3.65363e-11	-1.8055	0.286081	3.49551	10.44
hypothetical protein CDS	SAUSA300_2274	YP_494909.1	9.89133e-07	-1.80265	0.286647	3.48861	6
PadR family transcriptional regulator CDS	SAUSA300_2625	YP_495259.1	2.49076e-07	-1.80154	0.286868	3.48593	6.6
hypothetical protein CDS	SAUSA300_1574	YP_494269.1	2.21992e-38	-1.79893	0.287388	3.47961	37.65
hypothetical protein CDS	SAUSA300_0339	YP_493053.1	3.29219e-10	-1.79514	0.288144	3.47049	9.48
hypothetical protein CDS	SAUSA300_0657	YP_493360.1	1.92516e-35	-1.79503	0.288166	3.47022	34.72
hypothetical protein CDS	SAUSA300_0010	YP_492732.1	1.32781e-06	-1.79498	0.288176	3.47011	5.88
HIT family protein CDS	SAUSA300_1787	YP_494470.1	9.13974e-23	-1.79438	0.288295	3.46867	22.04
phoH CDS	SAUSA300_1531	YP_494226.1	2.74455e-44	-1.79426	0.28832	3.46837	43.56
epiP CDS	SAUSA300_1763	YP_494454.1	1.2487e-12	-1.79396	0.28838	3.46765	11.9
hypothetical protein CDS	SAUSA300_0871	YP_493571.1	3.55443e-17	-1.79345	0.28848	3.46644	16.45
hutI CDS	SAUSA300_2277	YP_494912.1	4.61924e-06	-1.79111	0.28895	3.46081	5.34
ribonucleotide-diphosphate reductase subunit alpha CDS	SAUSA300_0716	YP_493419.1	1.14134e-12	-1.78864	0.289445	3.45489	11.94
phoP CDS	SAUSA300_1639	YP_494334.1	1.95218e-36	-1.77713	0.291763	3.42744	35.71
pyruvate ferredoxin oxidoreductase, alpha subunit CDS	SAUSA300_1182	YP_493879.1	1.23203e-35	-1.77535	0.292124	3.4232	34.91
glmS CDS	SAUSA300_2104	YP_494750.1	3.51018e-10	-1.77448	0.292299	3.42115	9.45
hypothetical protein CDS	SAUSA300_0905	YP_493605.1	2.49257e-13	-1.76933	0.293345	3.40895	12.6
pepT CDS	SAUSA300_0727	YP_493430.1	2.77448e-39	-1.76274	0.294688	3.39342	38.56
UTP-glucose-1-phosphate uridylyltransferase family protein CDS	SAUSA300_2130	YP_494767.1	6.46255e-34	-1.76225	0.294788	3.39227	33.19
carbon-nitrogen family hydrolase CDS	SAUSA300_1987	YP_494638.1	2.81914e-12	-1.7566	0.295945	3.379	11.55
EmrB/QacA family drug resistance transporter CDS	SAUSA300_2126	YP_494763.1	1.58269e-11	-1.75414	0.296449	3.37326	10.8
putative flavohemoprotein CDS	SAUSA300_0234	YP_492948.1	8.37218e-08	-1.74768	0.29778	3.35819	7.08
ferritins family protein CDS	SAUSA300_1874	YP_494526.1	1.50004e-23	-1.74125	0.29911	3.34325	22.82
dihydroxyacetone kinase subunit DhaL CDS	SAUSA300_0637	YP_493340.1	2.72693e-05	-1.74094	0.299175	3.34253	4.56
universal stress protein CDS	SAUSA300_1656	YP_494350.1	0.000144663	-1.74047	0.299273	3.34143	3.84
hypothetical protein CDS	SAUSA300_1351	YP_494048.1	2.00629e-13	-1.73703	0.299986	3.33348	12.7
fabF CDS	SAUSA300_0886	YP_493586.1	4.01126e-95	-1.73197	0.30104	3.32182	94.4
aminotransferase, class I CDS	SAUSA300_0952	YP_493650.1	1.15009e-15	-1.72685	0.30211	3.31005	14.94
hypothetical protein CDS	SAUSA300_1069	YP_493766.1	5.43184e-13	-1.72675	0.302132	3.30982	12.27
potD CDS	SAUSA300_1002	YP_493700.1	6.0084e-20	-1.72225	0.303076	3.2995	19.22
hypothetical protein CDS	SAUSA300_2350	YP_494985.1	0.00801291	-1.71985	0.303581	3.29402	2.1
hypothetical protein CDS	SAUSA300_2086	YP_494732.1	2.00067e-13	-1.71566	0.304463	3.28447	12.7
aldo/keto reductase family oxidoreductase CDS	SAUSA300_1728	YP_494420.1	8.47839e-19	-1.70899	0.305874	3.26932	18.07
putative proline/betaine transporter CDS	SAUSA300_0558	YP_493261.1	8.77753e-25	-1.70457	0.306812	3.25932	24.06
hypothetical protein CDS	SAUSA300_0090	YP_492807.1	6.01254e-06	-1.7019	0.307382	3.25329	5.22
metB CDS	SAUSA300_0434	YP_493147.1	0.000135165	-1.69649	0.308535	3.24112	3.87
glycerate kinase CDS	SAUSA300_2377	YP_495012.1	6.42286e-17	-1.69469	0.308921	3.23708	16.19
ipdC CDS	SAUSA300_0190	YP_492904.1	2.07298e-27	-1.69081	0.309753	3.22838	26.68
hypothetical protein CDS	SAUSA300_0841	YP_493541.1	1.24257e-10	-1.68514	0.310974	3.21571	9.91
hypothetical protein CDS	SAUSA300_1248	YP_493945.1	1.42865e-18	-1.6835	0.311326	3.21207	17.85
carB CDS	SAUSA300_1096	YP_493793.1	2.80328e-07	-1.67634	0.312875	3.19616	6.55
dapD CDS	SAUSA300_1290	YP_493987.1	2.16004e-18	-1.67559	0.313039	3.19449	17.67
AcrB/AcrD/AcrF family protein CDS	SAUSA300_2213	YP_494848.1	3.33927e-23	-1.67368	0.313452	3.19028	22.48
pcp CDS	SAUSA300_2623	YP_495257.1	0.000455593	-1.67294	0.313614	3.18863	3.34
Holliday junction resolvase-like protein CDS	SAUSA300_1573	YP_494268.1	1.65003e-58	-1.67009	0.314233	3.18235	57.78
putative transcriptional regulator CDS	SAUSA300_2259	YP_494894.1	9.38071e-36	-1.65486	0.317569	3.14892	35.03
prsA CDS	SAUSA300_1790	YP_494473.1	1.73922e-10	-1.64995	0.318651	3.13823	9.76
hypothetical protein CDS	SAUSA300_1850	YP_494502.1	0.000437294	-1.64481	0.319789	3.12707	3.36
2-nitropropane dioxygenase family oxidoreductase CDS	SAUSA300_0825	YP_493525.1	8.61398e-16	-1.63593	0.321762	3.10789	15.06
hypothetical protein CDS	SAUSA300_0906	YP_493606.1	1.19392e-11	-1.63387	0.322223	3.10344	10.92
hypothetical protein CDS	SAUSA300_0904	YP_493604.1	1.80548e-20	-1.6321	0.322619	3.09964	19.74
hypothetical protein CDS	SAUSA300_2348	YP_494983.1	2.20078e-06	-1.62625	0.323929	3.0871	5.66
adaptor protein CDS	SAUSA300_0899	YP_493599.1	5.78582e-17	-1.61593	0.326255	3.06509	16.24
oppF CDS	SAUSA300_0890	YP_493590.1	1.38381e-23	-1.61337	0.326833	3.05966	22.86
hypothetical protein CDS	SAUSA300_1011	YP_493709.1	5.27665e-10	-1.60538	0.328648	3.04277	9.28
putative cobalt ABC transporter ATP-binding protein CDS	SAUSA300_2617	YP_495251.1	0.000145845	-1.60489	0.32876	3.04173	3.84
deoC CDS	SAUSA300_2090	YP_494736.1	1.32868e-10	-1.60081	0.329692	3.03314	9.88
gudB CDS	SAUSA300_0861	YP_493561.1	0.000195302	-1.59806	0.33032	3.02737	3.71
rnc CDS	SAUSA300_1126	YP_493823.1	3.60543e-16	-1.59055	0.332045	3.01164	15.44
phi77 ORF020-like protein, phage major tail protein CDS	SAUSA300_1934	YP_494585.1	0.000237154	-1.57831	0.334874	2.9862	3.62
hypothetical protein CDS	SAUSA300_0916	YP_493616.1	5.05053e-13	-1.57266	0.336189	2.97452	12.3
hypothetical protein CDS	SAUSA300_1693	YP_494387.1	2.87966e-09	-1.57183	0.33638	2.97283	8.54
putative ribosomal protein L7Ae-like CDS	SAUSA300_0529	YP_493232.1	1.4189e-06	-1.57024	0.336752	2.96954	5.85
dnaI CDS	SAUSA300_1630	YP_494325.1	3.16966e-13	-1.56958	0.336907	2.96818	12.5
Gfo/Idh/MocA family oxidoreductase CDS	SAUSA300_0212	YP_492926.1	0.00598208	-1.56541	0.337881	2.95962	2.22
hypothetical protein CDS	SAUSA300_1012	YP_493710.1	4.3447e-16	-1.56222	0.338629	2.95309	15.36
twin arginine-targeting protein translocase CDS	SAUSA300_0348	YP_493062.1	0.00456436	-1.56018	0.339109	2.94891	2.34
pyrF CDS	SAUSA300_1097	YP_493794.1	1.1368e-23	-1.56012	0.339124	2.94878	22.94
acylphosphatase CDS	SAUSA300_1297	YP_493994.1	6.16762e-08	-1.55842	0.339522	2.94532	7.21
putative glycosyl transferase CDS	SAUSA300_2583	YP_495217.1	4.31415e-05	-1.55754	0.339731	2.94351	4.37
phospholipase/carboxylesterase family protein CDS	SAUSA300_2457	YP_495091.1	0.00169432	-1.55681	0.339902	2.94203	2.77
cidB CDS	SAUSA300_2478	YP_495112.1	0.00466562	-1.55593	0.340109	2.94023	2.33
folA CDS	SAUSA300_1319	YP_494016.1	9.54765e-29	-1.55339	0.340708	2.93506	28.02
replication initiation and membrane attachment protein CDS	SAUSA300_1631	YP_494326.1	9.95672e-38	-1.55212	0.341008	2.93248	37
hypothetical protein CDS	SAUSA300_2507	YP_495141.1	1.83575e-07	-1.54756	0.342088	2.92322	6.74
Gfo/Idh/MocA family oxidoreductase CDS	SAUSA300_0213	YP_492927.1	2.32334e-05	-1.54378	0.342985	2.91558	4.63
ilvE CDS	SAUSA300_0539	YP_493242.1	6.42364e-64	-1.53963	0.343973	2.9072	63.19
hypothetical protein CDS	SAUSA300_0824	YP_493524.1	5.05379e-07	-1.53834	0.34428	2.90461	6.3
hypothetical protein CDS	SAUSA300_1277	YP_493974.1	1.17374e-17	-1.53828	0.344296	2.90447	16.93
hypothetical protein CDS	SAUSA300_0749	YP_493451.1	0.00315659	-1.53752	0.344477	2.90295	2.5
RpiR family phosphosugar-binding transcriptional regulator CDS	SAUSA300_2264	YP_494899.1	3.60051e-24	-1.53721	0.344551	2.90233	23.44
murA CDS	SAUSA300_2055	YP_494701.1	3.75722e-28	-1.5259	0.347264	2.87965	27.43
hypothetical protein CDS	SAUSA300_0393	YP_493107.1	0.000851145	-1.52097	0.348452	2.86984	3.07
putative transporter protein CDS	SAUSA300_2379	YP_495014.1	1.53468e-19	-1.51869	0.349002	2.86531	18.81
LysR family transcriptional regulator CDS	SAUSA300_0658	YP_493361.1	1.97386e-26	-1.51522	0.349844	2.85842	25.7
phi77 ORF015-like protein protease CDS	SAUSA300_1939	YP_494590.1	0.000141851	-1.51356	0.350246	2.85514	3.85
CBS domain-containing protein CDS	SAUSA300_1524	YP_494219.1	2.82148e-20	-1.5028	0.352867	2.83393	19.55
isaB CDS	SAUSA300_2573	YP_495207.1	4.51748e-09	-1.50046	0.35344	2.82933	8.35
hypothetical protein CDS	SAUSA300_1284	YP_493981.1	1.90001e-20	-1.48829	0.356436	2.80555	19.72
hypothetical protein CDS	SAUSA300_1902	YP_494554.1	1.55409e-28	-1.48783	0.356548	2.80467	27.81
hypothetical protein CDS	SAUSA300_0183	YP_492897.1	2.32713e-45	-1.48536	0.35716	2.79986	44.63
sdhC CDS	SAUSA300_1046	YP_493744.1	1.48997e-19	-1.4819	0.358018	2.79316	18.83
hypothetical protein CDS	SAUSA300_0027	YP_492747.1	1.85776e-30	-1.48043	0.358382	2.79032	29.73
5' nucleotidase family protein CDS	SAUSA300_0147	YP_492864.1	3.71266e-05	-1.48008	0.35847	2.78963	4.43
nrdI CDS	SAUSA300_0715	YP_493418.1	3.57531e-22	-1.48006	0.358474	2.7896	21.45
inositol monophosphatase family protein CDS	SAUSA300_1007	YP_493705.1	7.83998e-10	-1.47652	0.359354	2.78277	9.11
pepS CDS	SAUSA300_1860	YP_494512.1	2.39762e-23	-1.47127	0.360665	2.77266	22.62
LysR family regulatory protein CDS	SAUSA300_2279	YP_494914.1	6.01179e-05	-1.45845	0.363883	2.74814	4.22
hup CDS	SAUSA300_1362	YP_494059.1	1.74323e-12	-1.45308	0.36524	2.73792	11.76
hypothetical protein CDS	SAUSA300_0740	YP_493442.1	3.37509e-12	-1.44432	0.367466	2.72134	11.47
MarR family transcriptional regulator CDS	SAUSA300_2331	YP_494966.1	3.11468e-41	-1.44123	0.368252	2.71553	40.51
hypothetical protein CDS	SAUSA300_1314	YP_494011.1	2.67666e-12	-1.43932	0.36874	2.71194	11.57
oppD CDS	SAUSA300_0889	YP_493589.1	2.53089e-15	-1.43292	0.37038	2.69993	14.6
accessory regulator R CDS	SAUSA300_2245	YP_494880.1	5.60964e-08	-1.43122	0.370816	2.69675	7.25
proline dipeptidase CDS	SAUSA300_1491	YP_494186.1	4.18918e-27	-1.43011	0.371103	2.69467	26.38
ComE operon protein 2 CDS	SAUSA300_1548	YP_494243.1	9.08335e-17	-1.42326	0.372869	2.68191	16.04
putative glutamyl aminopeptidase CDS	SAUSA300_1261	YP_493958.1	4.12373e-22	-1.42016	0.37367	2.67616	21.38
tandem lipoprotein CDS	SAUSA300_0419	YP_493132.1	1.12746e-24	-1.41522	0.374954	2.667	23.95
cold shock protein CDS	SAUSA300_0777	YP_493477.1	1.46724e-12	-1.41298	0.375535	2.66287	11.83
trx CDS	SAUSA300_1044	YP_493742.1	5.71436e-18	-1.40779	0.376889	2.6533	17.24
hypothetical protein CDS	SAUSA300_1916	YP_494568.1	9.08964e-30	-1.40773	0.376904	2.6532	29.04
GTP pyrophosphokinase CDS	SAUSA300_0907	YP_493607.1	2.67441e-20	-1.40352	0.378007	2.64546	19.57
MutT/nudix family protein CDS	SAUSA300_1449	YP_494145.1	2.0628e-07	-1.40281	0.378192	2.64416	6.69
hypothetical protein CDS	SAUSA300_0197	YP_492911.1	7.4629e-25	-1.40123	0.378605	2.64127	24.13
hypothetical protein CDS	SAUSA300_0041	YP_492761.1	1.12049e-16	-1.40002	0.378924	2.63905	15.95
D-isomer specific 2-hydroxyacid dehydrogenase family protein CDS	SAUSA300_1843	YP_494495.1	7.62342e-19	-1.39418	0.380461	2.62839	18.12
putative 3-methyladenine DNA glycosylase CDS	SAUSA300_2290	YP_494925.1	0.00762218	-1.39219	0.380986	2.62477	2.12
tagB CDS	SAUSA300_0626	YP_493329.1	7.85769e-12	-1.3914	0.381194	2.62333	11.1
ptsG CDS	SAUSA300_2476	YP_495110.1	1.2564e-19	-1.38735	0.382266	2.61598	18.9
hypothetical protein CDS	SAUSA300_0178	YP_492892.1	1.3124e-16	-1.38045	0.384098	2.6035	15.88
hypothetical protein CDS	SAUSA300_0460	YP_493169.1	3.62416e-25	-1.37192	0.386376	2.58815	24.44
hypothetical protein CDS	SAUSA300_1057	YP_493755.1	3.10064e-31	-1.37105	0.38661	2.58659	30.51
hypothetical protein CDS	SAUSA300_1249	YP_493946.1	5.68557e-23	-1.36403	0.388497	2.57402	22.25
hypothetical protein CDS	SAUSA300_0790	YP_493490.1	9.06096e-22	-1.36116	0.389268	2.56892	21.04
ctsR CDS	SAUSA300_0507	YP_493210.1	9.58158e-06	-1.35954	0.389708	2.56602	5.02
pth CDS	SAUSA300_0480	YP_493189.1	1.99549e-07	-1.35345	0.391356	2.55522	6.7
hypothetical protein CDS	SAUSA300_1006	YP_493704.1	0.000512575	-1.35247	0.391621	2.55349	3.29
pathogenicity island protein CDS	SAUSA300_0805	YP_493505.1	0.00188523	-1.34949	0.39243	2.54823	2.72
putative thioredoxin CDS	SAUSA300_1690	YP_494384.1	1.11398e-16	-1.34717	0.393062	2.54413	15.95
anti protein CDS	SAUSA300_1067	YP_493764.1	2.5938e-06	-1.34109	0.394721	2.53343	5.59
hypothetical protein CDS	SAUSA300_2284	YP_494919.1	1.45209e-07	-1.34096	0.394759	2.53319	6.84
maltose ABC transporter permease CDS	SAUSA300_0211	YP_492925.1	2.63831e-05	-1.33996	0.395032	2.53144	4.58
asd CDS	SAUSA300_1287	YP_493984.1	0.0015085	-1.33986	0.395058	2.53128	2.82
addiction module antitoxin CDS	SAUSA300_2401	YP_495036.1	2.2536e-18	-1.33804	0.395559	2.52807	17.65
hypothetical protein CDS	SAUSA300_0579	YP_493282.1	5.53871e-15	-1.33763	0.39567	2.52736	14.26
anti protein CDS	SAUSA300_1068	YP_493765.1	0.00530257	-1.33566	0.396211	2.52391	2.28
acetyltransferase CDS	SAUSA300_0643	YP_493346.1	0.00130957	-1.33237	0.397116	2.51815	2.88
amidohydrolase family protein CDS	SAUSA300_2517	YP_495151.1	1.57966e-09	-1.33188	0.397251	2.5173	8.8
hypothetical protein CDS	SAUSA300_0214	YP_492928.1	9.54481e-07	-1.33034	0.397673	2.51463	6.02
glyoxalase family protein CDS	SAUSA300_1088	YP_493785.1	4.57057e-07	-1.32901	0.39804	2.51231	6.34
hypothetical protein CDS	SAUSA300_2295	YP_494930.1	7.04127e-15	-1.32867	0.398135	2.51171	14.15
hypothetical protein CDS	SAUSA300_2353	YP_494988.1	0.000689298	-1.32617	0.398826	2.50736	3.16
crr CDS	SAUSA300_1315	YP_494012.1	1.59267e-07	-1.32286	0.399741	2.50162	6.8
aminotransferase, class I CDS	SAUSA300_2497	YP_495131.1	1.1354e-14	-1.31862	0.400918	2.49428	13.94
hypothetical protein CDS	SAUSA300_0903	YP_493603.1	1.01431e-23	-1.31829	0.40101	2.4937	22.99
sdrH CDS	SAUSA300_1985	YP_494636.1	4.67266e-31	-1.3146	0.402038	2.48733	30.33
rplO CDS	SAUSA300_2185	YP_494820.1	1.84704e-07	-1.31408	0.402182	2.48644	6.73
zwf CDS	SAUSA300_1454	YP_494150.1	8.19496e-14	-1.31307	0.402463	2.4847	13.09
ubiE CDS	SAUSA300_1360	YP_494057.1	1.61213e-22	-1.31223	0.402699	2.48324	21.79
hypothetical protein CDS	SAUSA300_2620	YP_495254.1	7.38794e-15	-1.31014	0.403281	2.47966	14.13
putative osmoprotectant ABC transporter ATP-binding protein CDS	SAUSA300_0706	YP_493409.1	3.45489e-11	-1.30529	0.404639	2.47134	10.46
rplS CDS	SAUSA300_1134	YP_493831.1	1.14052e-14	-1.30167	0.405658	2.46513	13.94
hypothetical protein CDS	SAUSA300_0046	YP_492766.1	8.0991e-40	-1.30095	0.40586	2.46391	39.09
sufC CDS	SAUSA300_0818	YP_493518.1	9.56877e-30	-1.29936	0.406306	2.4612	29.02
arlR CDS	SAUSA300_1308	YP_494005.1	2.04055e-11	-1.2925	0.408242	2.44953	10.69
putative maltose ABC transporter maltose-binding protein CDS	SAUSA300_0209	YP_492923.1	0.000255375	-1.29043	0.40883	2.44601	3.59
hypothetical protein CDS	SAUSA300_2523	YP_495157.1	0.00699323	-1.29037	0.408846	2.44591	2.16
alpha/beta fold family hydrolase CDS	SAUSA300_1194	YP_493891.1	1.22833e-09	-1.28924	0.409167	2.44399	8.91
integrase/recombinase CDS	SAUSA300_2636	YP_495270.1	0.000584547	-1.28609	0.41006	2.43867	3.23
rpsE CDS	SAUSA300_2187	YP_494822.1	1.96621e-07	-1.28228	0.411146	2.43223	6.71
rpsL CDS	SAUSA300_0530	YP_493233.1	2.33636e-07	-1.2813	0.411426	2.43057	6.63
hypothetical protein CDS	SAUSA300_2093	YP_494739.1	1.24476e-08	-1.28037	0.411691	2.42901	7.9
ABC transporter ATP-binding protein CDS	SAUSA300_2103	YP_494749.1	2.34504e-06	-1.27622	0.412875	2.42204	5.63
enoyl-(acyl carrier protein) reductase CDS	SAUSA300_0912	YP_493612.1	1.24116e-08	-1.27241	0.413967	2.41565	7.91
sdhB CDS	SAUSA300_1048	YP_493746.1	1.87925e-11	-1.27069	0.41446	2.41278	10.73
lipoate-protein ligase A family protein CDS	SAUSA300_0930	YP_493628.1	4.24304e-20	-1.26822	0.415171	2.40865	19.37
LysR family transcriptional regulator CDS	SAUSA300_2480	YP_495114.1	3.36277e-06	-1.26372	0.416469	2.40114	5.47
putative hemolysin III CDS	SAUSA300_2129	YP_494766.1	1.77657e-17	-1.25798	0.418129	2.39161	16.75
hypothetical protein CDS	SAUSA300_1721	YP_494414.1	2.76569e-07	-1.25511	0.418961	2.38686	6.56
hypothetical protein CDS	SAUSA300_0664	YP_493367.1	9.86235e-05	-1.24752	0.42117	2.37434	4.01
Fe/Mn family superoxide dismutase CDS	SAUSA300_1513	YP_494208.1	2.37315e-05	-1.24205	0.42277	2.36535	4.62
ppaC CDS	SAUSA300_1900	YP_494552.1	1.33059e-34	-1.2415	0.422934	2.36443	33.88
NADH-dependent FMN reductase CDS	SAUSA300_0340	YP_493054.1	1.77901e-05	-1.23993	0.423394	2.36187	4.75
cell-division initiation protein CDS	SAUSA300_0485	YP_493194.1	8.56789e-09	-1.23946	0.423531	2.3611	8.07
putative deoxyribodipyrimidine photolyase CDS	SAUSA300_0677	YP_493380.1	1.32403e-06	-1.23724	0.424182	2.35748	5.88
efp CDS	SAUSA300_1490	YP_494185.1	2.65054e-43	-1.23524	0.424772	2.3542	42.58
pyrE CDS	SAUSA300_1098	YP_493795.1	1.93822e-12	-1.2317	0.425814	2.34844	11.71
CocE/NonD family hydrolase CDS	SAUSA300_2531	YP_495165.1	0.000610903	-1.22706	0.427188	2.34089	3.21
hypothetical protein CDS	SAUSA300_0872	YP_493572.1	2.02602e-08	-1.22534	0.427698	2.3381	7.69
glyA CDS	SAUSA300_2067	YP_494713.1	2.22755e-23	-1.22321	0.428329	2.33465	22.65
hypothetical protein CDS	SAUSA300_0029	YP_492749.1	0.00130482	-1.21862	0.429692	2.32725	2.88
recR CDS	SAUSA300_0454	YP_493166.1	5.38539e-10	-1.21544	0.430642	2.32211	9.27
hypothetical protein CDS	SAUSA300_0094	YP_492811.1	0.00578481	-1.20477	0.433838	2.30501	2.24
hypothetical protein CDS	SAUSA300_1899	YP_494551.1	3.47282e-21	-1.2044	0.433948	2.30442	20.46
hypothetical protein CDS	SAUSA300_0233	YP_492947.1	1.17246e-14	-1.2037	0.43416	2.3033	13.93
ParB family chromosome partioning protein ParB family CDS	SAUSA300_2643	YP_495277.1	4.07795e-17	-1.20142	0.434848	2.29965	16.39
tetR CDS	SAUSA300_2599	YP_495233.1	1.48899e-19	-1.20016	0.435227	2.29765	18.83
sak CDS	SAUSA300_1922	YP_494573.1	2.4119e-07	-1.19983	0.435325	2.29713	6.62
putative lipoprotein CDS	SAUSA300_2355	YP_494990.1	0.0009676	-1.19721	0.436118	2.29296	3.01
tkt CDS	SAUSA300_1239	YP_493936.1	1.40572e-25	-1.19698	0.436187	2.29259	24.85
pnpA CDS	SAUSA300_1167	YP_493864.1	6.68602e-21	-1.1969	0.436211	2.29247	20.17
deoD CDS	SAUSA300_2091	YP_494737.1	7.08339e-06	-1.1937	0.437182	2.28738	5.15
proline dipeptidase CDS	SAUSA300_1654	YP_494348.1	2.4118e-10	-1.19211	0.437663	2.28486	9.62
putative fructose-1,6-bisphosphatase CDS	SAUSA300_2455	YP_495089.1	0.000206986	-1.19105	0.437983	2.2832	3.68
glcU CDS	SAUSA300_2210	YP_494845.1	1.7713e-09	-1.18554	0.439661	2.27448	8.75
glutamyl-aminopeptidase CDS	SAUSA300_1691	YP_494385.1	2.21362e-18	-1.18441	0.440003	2.27271	17.65
hypothetical protein CDS	SAUSA300_0826	YP_493526.1	9.0628e-07	-1.18418	0.440073	2.27235	6.04
hydrolase family protein CDS	SAUSA300_2518	YP_495152.1	1.19029e-11	-1.1815	0.440893	2.26813	10.92
UDP-GlcNAc 2-epimerase CDS	SAUSA300_2065	YP_494711.1	7.72172e-11	-1.17199	0.443808	2.25322	10.11
trxB CDS	SAUSA300_0747	YP_493449.1	2.12883e-20	-1.17084	0.444164	2.25142	19.67
bacterioferritin comigratory protein CDS	SAUSA300_1844	YP_494496.1	1.35617e-09	-1.1691	0.444698	2.24872	8.87
hypothetical protein CDS	SAUSA300_0377	YP_493091.1	3.38791e-10	-1.16763	0.445153	2.24642	9.47
acnA CDS	SAUSA300_1246	YP_493943.1	2.32334e-05	-1.16552	0.445805	2.24313	4.63
acetyltransferase CDS	SAUSA300_0943	YP_493641.1	1.56075e-05	-1.15881	0.447883	2.23273	4.81
5-formyltetrahydrofolate cyclo-ligase CDS	SAUSA300_1510	YP_494205.1	0.000242	-1.15668	0.448543	2.22944	3.62
hypothetical protein CDS	SAUSA300_1361	YP_494058.1	1.7692e-12	-1.15639	0.448633	2.22899	11.75
dapB CDS	SAUSA300_1289	YP_493986.1	9.06198e-05	-1.15333	0.449586	2.22427	4.04
thrC CDS	SAUSA300_1227	YP_493924.1	2.9061e-14	-1.13648	0.454869	2.19843	13.54
hypothetical protein CDS	SAUSA300_0982	YP_493680.1	3.69758e-06	-1.12904	0.457218	2.18714	5.43
putative transcriptional regulator CDS	SAUSA300_2563	YP_495197.1	7.66344e-05	-1.12829	0.457457	2.186	4.12
hypothetical protein CDS	SAUSA300_1333	YP_494030.1	8.00724e-16	-1.12626	0.4581	2.18293	15.1
hprK CDS	SAUSA300_0743	YP_493445.1	8.93215e-19	-1.12607	0.458163	2.18263	18.05
MutT/nudix family protein CDS	SAUSA300_0440	YP_493153.1	0.00467306	-1.12101	0.459773	2.17498	2.33
hypothetical protein CDS	SAUSA300_1698	YP_494392.1	1.28352e-11	-1.11982	0.46015	2.17321	10.89
homoserine dehydrogenase CDS	SAUSA300_1226	YP_493923.1	1.12806e-05	-1.11565	0.461482	2.16693	4.95
hypothetical protein CDS	SAUSA300_1318	YP_494015.1	7.4925e-13	-1.11127	0.462886	2.16036	12.13
cysS CDS	SAUSA300_0515	YP_493218.1	1.28674e-20	-1.10764	0.464052	2.15493	19.89
uvrB CDS	SAUSA300_0741	YP_493443.1	4.93751e-27	-1.10445	0.46508	2.15017	26.31
2-oxoglutarate ferredoxin oxidoreductase subunit beta CDS	SAUSA300_1183	YP_493880.1	1.19361e-12	-1.10354	0.465374	2.14881	11.92
hypothetical protein CDS	SAUSA300_2472	YP_495106.1	0.00140943	-1.10232	0.465765	2.147	2.85
hypothetical protein CDS	SAUSA300_0652	YP_493355.1	5.65101e-08	-1.10168	0.465973	2.14605	7.25
hypothetical protein CDS	SAUSA300_0319	YP_493033.1	0.00309105	-1.09978	0.466586	2.14323	2.51
hypothetical protein CDS	SAUSA300_1018	YP_493716.1	1.38577e-13	-1.09702	0.467483	2.13912	12.86
addiction module antitoxin CDS	SAUSA300_2352	YP_494987.1	2.79474e-16	-1.09334	0.468676	2.13367	15.55
putP CDS	SAUSA300_1883	YP_494535.1	9.74922e-07	-1.09018	0.469702	2.12901	6.01
hypothetical protein CDS	SAUSA300_1041	YP_493739.1	2.71879e-11	-1.08914	0.470042	2.12747	10.57
hypothetical protein CDS	SAUSA300_1174	YP_493871.1	1.09292e-18	-1.08368	0.471825	2.11943	17.96
ABC transporter permease CDS	SAUSA300_0436	YP_493149.1	0.0035698	-1.08283	0.472101	2.11819	2.45
murF CDS	SAUSA300_2038	YP_494684.1	1.95848e-12	-1.08205	0.472357	2.11704	11.71
hypothetical protein CDS	SAUSA300_0992	YP_493690.1	2.26832e-15	-1.08028	0.472939	2.11444	14.64
hypothetical protein CDS	SAUSA300_1010	YP_493708.1	0.000684443	-1.07603	0.474334	2.10822	3.16
smpB CDS	SAUSA300_0765	YP_493466.1	1.95621e-10	-1.0756	0.474474	2.1076	9.71
pgi CDS	SAUSA300_0865	YP_493565.1	5.57771e-13	-1.07523	0.474594	2.10706	12.25
hypothetical protein CDS	SAUSA300_1965	YP_494616.1	9.95286e-17	-1.07388	0.475041	2.10508	16
FUR family transcriptional regulator CDS	SAUSA300_1448	YP_494144.1	1.93822e-12	-1.06292	0.478662	2.08916	11.71
dapA CDS	SAUSA300_1288	YP_493985.1	0.00441117	-1.06173	0.479057	2.08743	2.36
rpmD CDS	SAUSA300_2186	YP_494821.1	2.66407e-05	-1.06049	0.47947	2.08564	4.57
msrA CDS	SAUSA300_1256	YP_493953.1	1.19334e-10	-1.0587	0.480064	2.08306	9.92
mnhC CDS	SAUSA300_0853	YP_493553.1	3.01934e-11	-1.05691	0.480659	2.08048	10.52
hypothetical protein CDS	SAUSA300_2621	YP_495255.1	0.00239296	-1.05629	0.480867	2.07958	2.62
hypothetical protein CDS	SAUSA300_2619	YP_495253.1	0.00546859	-1.05588	0.481005	2.07898	2.26
2-C-methyl-D-erythritol 4-phosphate cytidylyltransferase CDS	SAUSA300_0245	YP_492959.1	1.32347e-05	-1.05407	0.481607	2.07638	4.88
sbcD CDS	SAUSA300_1242	YP_493939.1	0.000165917	-1.05352	0.48179	2.07559	3.78
hypothetical protein CDS	SAUSA300_2582	YP_495216.1	0.00289303	-1.05229	0.482201	2.07382	2.54
hypothetical protein CDS	SAUSA300_1494	YP_494189.1	1.40568e-17	-1.05083	0.48269	2.07172	16.85
polA CDS	SAUSA300_1636	YP_494331.1	1.0512e-23	-1.04692	0.484001	2.06611	22.98
hypothetical protein CDS	SAUSA300_0484	YP_493193.1	1.67459e-08	-1.04609	0.484277	2.06493	7.78
glutathione peroxidase CDS	SAUSA300_2555	YP_495189.1	0.00053331	-1.04229	0.485557	2.05949	3.27
gpmA CDS	SAUSA300_2362	YP_494997.1	1.64006e-11	-1.03899	0.486669	2.05478	10.79
50S ribosomal protein L25/general stress protein Ctc CDS	SAUSA300_0479	YP_493188.1	0.003568	-1.03841	0.486863	2.05397	2.45
gntP CDS	SAUSA300_2442	YP_495076.1	0.00105239	-1.03717	0.487281	2.0522	2.98
rplB CDS	SAUSA300_2201	YP_494836.1	0.00078186	-1.03603	0.487666	2.05058	3.11
hypothetical protein CDS	SAUSA300_0128	YP_492845.1	0.000136263	-1.03346	0.488537	2.04693	3.87
Fe/Mn family superoxide dismutase CDS	SAUSA300_0135	YP_492852.1	9.32724e-08	-1.03333	0.488582	2.04674	7.03
msrB CDS	SAUSA300_1316	YP_494013.1	0.000358016	-1.03317	0.488636	2.04651	3.45
hypothetical protein CDS	SAUSA300_1215	YP_493912.1	7.77227e-08	-1.03237	0.488907	2.04538	7.11
hypothetical protein CDS	SAUSA300_0593	YP_493296.1	9.73136e-14	-1.02813	0.490344	2.03938	13.01
GntR family transcriptional regulator CDS	SAUSA300_0137	YP_492854.1	0.000378696	-1.0261	0.491037	2.03651	3.42
fba CDS	SAUSA300_2079	YP_494725.1	7.40688e-17	-1.02516	0.491355	2.03519	16.13
ABC transporter ATP-binding protein CDS	SAUSA300_0671	YP_493374.1	2.11576e-10	-1.02467	0.491524	2.03449	9.67
NAD-dependent epimerase/dehydratase family protein CDS	SAUSA300_0538	YP_493241.1	0.00985832	-1.02408	0.491723	2.03366	2.01
mraW CDS	SAUSA300_1073	YP_493770.1	4.01859e-23	-1.02142	0.492632	2.02991	22.4
uvrC CDS	SAUSA300_1045	YP_493743.2	1.62943e-08	-1.0162	0.494417	2.02258	7.79
hslO CDS	SAUSA300_0490	YP_493199.1	0.000841182	-1.01612	0.494443	2.02248	3.08
exonuclease CDS	SAUSA300_1875	YP_494527.1	0.00163279	-1.013	0.495515	2.0181	2.79
hypothetical protein CDS	SAUSA300_2378	YP_495013.1	1.80533e-07	-1.00942	0.496744	2.01311	6.74
hypothetical protein CDS	SAUSA300_0003	YP_492725.1	2.69851e-05	-1.00584	0.49798	2.00811	4.57
putative maltose ABC transporter ATP-binding protein CDS	SAUSA300_0208	YP_492922.1	3.54439e-07	-1.00077	0.499735	2.00106	6.45

## Sheet: day-1 culture
Name	locus_tag	protein_id	Differential Expression Adjusted p-value	Differential Expression Log2 Ratio	Fold change	1/fold change	Differential Expression Absolute Confidence
ABC transporter permease CDS	SAUSA300_2307	YP_494942.1	4.99e-114	-6.28727	0.0128039	78.1011	113.3
PTS system, sucrose-specific IIBC component CDS	SAUSA300_2324	YP_494959.1	2.08e-276	-5.64983	0.0199173	50.2075	275.68
amt CDS	SAUSA300_1996	YP_494647.1	3.21e-74	-5.16573	0.0278586	35.8956	73.49
pyridoxal biosynthesis lyase PdxS CDS	SAUSA300_0504	YP_493207.1	1.33e-27	-4.94415	0.0324835	30.7849	26.87
alcohol dehydrogenase, zinc-containing CDS	SAUSA300_0055	YP_492774.1	6.88e-17	-4.92785	0.0328526	30.439	16.16
4-aminobutyrate aminotransferase CDS	SAUSA300_2539	YP_495173.1	1.21e-80	-4.88068	0.0339445	29.4598	79.92
glnR CDS	SAUSA300_1200	YP_493897.1	3.87e-74	-4.80653	0.0357347	27.984	73.41
ilvD CDS	SAUSA300_2006	YP_494657.1	1.33e-103	-4.7516	0.0371216	26.9385	102.87
hypothetical protein CDS	SAUSA300_0372	YP_493086.1	1.74e-20	-4.67239	0.0392167	25.4994	19.76
hypothetical protein CDS	SAUSA300_2626	YP_495260.1	4.36e-18	-4.66885	0.039313	25.4369	17.36
glutamine amidotransferase subunit PdxT CDS	SAUSA300_0505	YP_493208.1	8.23e-40	-4.59775	0.041299	24.2136	39.08
hypothetical protein CDS	SAUSA300_2381	YP_495016.1	4.37e-251	-4.54549	0.0428225	23.3522	250.36
ABC transporter ATP-binding protein CDS	SAUSA300_2306	YP_494941.1	4.14e-53	-4.36122	0.0486567	20.5522	52.38
hypothetical protein CDS	SAUSA300_0848	YP_493548.1	5.43e-58	-4.35957	0.0487123	20.5287	57.26
hypothetical protein CDS	SAUSA300_0929	YP_493627.1	2.57e-25	-4.24682	0.0526718	18.9855	24.59
hypothetical protein CDS	SAUSA300_2618	YP_495252.1	1.19e-32	-4.10345	0.0581754	17.1894	31.92
hisC CDS	SAUSA300_0708	YP_493411.1	7.71e-97	-4.02375	0.0614796	16.2656	96.11
NADH dehydrogenase subunit 5 CDS	SAUSA300_0425	YP_493138.1	1.08e-38	-4.0115	0.0620039	16.128	37.97
hypothetical protein CDS	SAUSA300_0365	YP_493079.1	8.77e-103	-3.96469	0.0640484	15.6132	102.06
ilvN CDS	SAUSA300_2008	YP_494659.1	4.13e-15	-3.90544	0.0667339	14.9849	14.38
budA CDS	SAUSA300_2165	YP_494801.1	6.97e-47	-3.87804	0.0680133	14.703	46.16
Cys/Met metabolism PLP-dependent enzyme CDS	SAUSA300_0360	YP_493074.1	8.23e-29	-3.81556	0.0710234	14.0799	28.08
hypothetical protein CDS	SAUSA300_2592	YP_495226.1	4.21e-22	-3.73933	0.0748774	13.3552	21.38
hypothetical protein CDS	SAUSA300_2507	YP_495141.1	1.8e-48	-3.70803	0.0765193	13.0686	47.74
hypothetical protein CDS	SAUSA300_2543	YP_495177.1	7.24e-15	-3.66687	0.0787337	12.701	14.14
hypothetical protein CDS	SAUSA300_0426	YP_493139.1	2.64e-60	-3.64306	0.080044	12.4931	59.58
putative transporter CDS	SAUSA300_2417	YP_495052.1	5e-20	-3.61575	0.081574	12.2588	19.3
hypothetical protein CDS	SAUSA300_2131	YP_494768.1	4.45e-119	-3.59003	0.0830413	12.0422	118.35
hypothetical protein CDS	SAUSA300_0668	YP_493371.1	1.6e-47	-3.58456	0.0833563	11.9967	46.8
hypothetical protein CDS	SAUSA300_2418	YP_495053.1	1.26e-12	-3.53907	0.0860266	11.6243	11.9
ImpB/MucB/SamB family protein CDS	SAUSA300_1259	YP_493956.1	6.38e-61	-3.53313	0.0863819	11.5765	60.2
short chain dehydrogenase/reductase family oxidoreductase CDS	SAUSA300_2422	YP_495057.1	3.27e-206	-3.52446	0.0869026	11.5071	205.49
ilvB CDS	SAUSA300_2007	YP_494658.1	1.19e-13	-3.47926	0.0896685	11.1522	12.93
hypothetical protein CDS	SAUSA300_0753	YP_493454.1	2.61e-30	-3.47745	0.089781	11.1382	29.58
putative homoserine O-acetyltransferase CDS	SAUSA300_0012	YP_492734.1	5.15e-72	-3.4739	0.090002	11.1109	71.29
chaperone protein HchA CDS	SAUSA300_0536	YP_493239.1	3.02e-190	-3.46247	0.0907176	11.0232	189.52
gltB CDS	SAUSA300_0445	YP_493158.1	3.67e-11	-3.43352	0.0925564	10.8042	10.44
glnA CDS	SAUSA300_1201	YP_493898.1	3.35e-41	-3.4166	0.0936483	10.6782	40.48
PTS system, IIA component CDS	SAUSA300_0259	YP_492973.1	7.84e-26	-3.4144	0.0937917	10.6619	25.11
hypothetical protein CDS	SAUSA300_1903	YP_494555.1	4.9e-38	-3.40529	0.0943857	10.5948	37.31
putative translaldolase CDS	SAUSA300_1725	YP_494418.1	1.42e-127	-3.39092	0.0953305	10.4898	126.85
amino acid permease family protein CDS	SAUSA300_2538	YP_495172.1	6.59e-24	-3.37737	0.0962303	10.3917	23.18
hypothetical protein CDS	SAUSA300_0842	YP_493542.1	1.77e-105	-3.37001	0.0967219	10.3389	104.75
hypothetical protein CDS	SAUSA300_0711	YP_493414.1	9.54e-31	-3.34122	0.0986716	10.1346	30.02
hypothetical protein CDS	SAUSA300_1788	YP_494471.1	8.42e-22	-3.32379	0.0998712	10.0129	21.07
ABC transporter ATP-binding protein CDS	SAUSA300_0435	YP_493148.1	7.77e-56	-3.30634	0.101086	9.89255	55.11
ABC transporter ATP-binding protein CDS	SAUSA300_0796	YP_493496.1	6.25e-61	-3.27948	0.102986	9.71006	60.2
catalase CDS	SAUSA300_1232	YP_493929.1	3.46e-34	-3.26329	0.104148	9.60168	33.46
hypothetical protein CDS	SAUSA300_1581	YP_494276.1	4.64e-30	-3.21566	0.107644	9.28991	29.33
hypothetical protein CDS	SAUSA300_0667	YP_493370.1	1.55e-45	-3.20549	0.108406	9.22461	44.81
ABC transporter ATP-binding protein CDS	SAUSA300_2399	YP_495034.1	2.33e-12	-3.19901	0.108894	9.18327	11.63
nrdR CDS	SAUSA300_1632	YP_494327.1	3.22e-106	-3.1552	0.112251	8.9086	105.49
hypothetical protein CDS	SAUSA300_2148	YP_494784.1	5.2e-81	-3.14553	0.113006	8.84908	80.28
glutamyl-aminopeptidase CDS	SAUSA300_2400	YP_495035.1	7.05e-131	-3.14288	0.113213	8.83287	130.15
hypothetical protein CDS	SAUSA300_2447	YP_495081.1	4.48e-11	-3.12674	0.114487	8.73458	10.35
yfiA CDS	SAUSA300_0736	YP_493439.1	1.45e-88	-3.11309	0.115576	8.65233	87.84
hypothetical protein CDS	SAUSA300_0174	YP_492888.1	5.56e-06	-3.09524	0.117014	8.54596	5.25
glycine betaine transporter CDS	SAUSA300_2145	YP_494781.1	4.15e-13	-3.08518	0.117833	8.48656	12.38
hypothetical protein CDS	SAUSA300_0374	YP_493088.1	9.03e-14	-3.08163	0.118124	8.4657	13.04
pgk CDS	SAUSA300_0757	YP_493458.1	2.57e-70	-3.03751	0.121792	8.2107	69.59
ABC transporter permease CDS	SAUSA300_0436	YP_493149.1	4.88e-13	-3.03143	0.122306	8.1762	12.31
spxA CDS	SAUSA300_0898	YP_493598.1	2.98e-80	-2.97917	0.126818	7.8853	79.53
alsS CDS	SAUSA300_2166	YP_494802.1	8.59e-27	-2.97718	0.126993	7.87443	26.07
gap CDS	SAUSA300_0756	YP_493457.1	4.64e-56	-2.97672	0.127033	7.87195	55.33
hypothetical protein CDS	SAUSA300_2144	YP_494780.1	1.43e-14	-2.9546	0.128996	7.75217	13.85
OsmC/Ohr family protein CDS	SAUSA300_1668	YP_494362.1	5.09e-39	-2.9497	0.129435	7.72589	38.29
NLPA lipoprotein CDS	SAUSA300_0437	YP_493150.1	2.92e-32	-2.94877	0.129518	7.72091	31.53
hypothetical protein CDS	SAUSA300_1582	YP_494277.1	6.54e-24	-2.93624	0.130648	7.65416	23.18
hypothetical protein CDS	SAUSA300_2361	YP_494996.1	8.82e-40	-2.91612	0.132483	7.54811	39.05
NADH-dependent flavin oxidoreductase CDS	SAUSA300_0859	YP_493559.1	2.4e-52	-2.91449	0.132633	7.5396	51.62
FUR family transcriptional regulator CDS	SAUSA300_1842	YP_494494.1	3.76e-273	-2.91056	0.132995	7.51908	272.42
hypothetical protein CDS	SAUSA300_2629	YP_495263.1	2.31e-09	-2.90488	0.133519	7.48957	8.64
aldehyde dehydrogenase family protein CDS	SAUSA300_2076	YP_494722.1	4.24e-18	-2.89928	0.134038	7.46056	17.37
lexA CDS	SAUSA300_1237	YP_493934.1	3.3e-90	-2.88902	0.134995	7.40768	89.48
hypothetical protein CDS	SAUSA300_0843	YP_493543.1	8.15e-40	-2.86674	0.137096	7.29417	39.09
hypothetical protein CDS	SAUSA300_0384	YP_493098.1	1.24e-91	-2.85884	0.137849	7.2543	90.91
hypothetical protein CDS	SAUSA300_0207	YP_492921.1	6.71e-23	-2.84643	0.13904	7.1922	22.17
gpmI CDS	SAUSA300_0759	YP_493460.1	4.39e-96	-2.8458	0.139101	7.18903	95.36
hypothetical protein CDS	SAUSA300_0010	YP_492732.1	4.44e-28	-2.80901	0.142693	7.00805	27.35
methylated DNA-protein cysteine methyltransferase CDS	SAUSA300_2485	YP_495119.1	9.63e-20	-2.8052	0.14307	6.98956	19.02
putative transporter CDS	SAUSA300_2449	YP_495083.1	6.59e-129	-2.80121	0.143467	6.97024	128.18
putative cobalt ABC transporter ATP-binding protein CDS	SAUSA300_2617	YP_495251.1	3.47e-39	-2.79995	0.143592	6.96416	38.46
hypothetical protein CDS	SAUSA300_0173	YP_492887.1	8.86e-23	-2.79243	0.144342	6.92797	22.05
signal transduction protein TRAP CDS	SAUSA300_1784	YP_494467.1	6.06e-61	-2.78796	0.144791	6.90651	60.22
ilvC CDS	SAUSA300_2009	YP_494660.1	1.83e-15	-2.78635	0.144952	6.89885	14.74
ABC transporter permease CDS	SAUSA300_0176	YP_492890.1	2.53e-30	-2.7741	0.146188	6.84049	29.6
acetyltransferase CDS	SAUSA300_0785	YP_493485.1	2.83e-48	-2.76709	0.1469	6.80734	47.55
acetyltransferase CDS	SAUSA300_0343	YP_493057.1	6.29e-49	-2.75997	0.147627	6.77383	48.2
pathogenicity island protein CDS	SAUSA300_0805	YP_493505.1	5.94e-11	-2.74996	0.148655	6.72698	10.23
hypothetical protein CDS	SAUSA300_2327	YP_494962.1	8.13e-16	-2.74261	0.149414	6.69279	15.09
oppB CDS	SAUSA300_0887	YP_493587.1	1.2e-12	-2.7381	0.149882	6.67192	11.92
putative AMP-binding enzyme CDS	SAUSA300_2542	YP_495176.1	8.92e-52	-2.72951	0.150778	6.63228	51.05
hypothetical protein CDS	SAUSA300_1803	YP_494486.1	2.6e-31	-2.71239	0.152577	6.55407	30.59
ABC transporter ATP-binding protein CDS	SAUSA300_0309	YP_493023.1	9.64e-16	-2.66558	0.157609	6.34481	15.02
tpiA CDS	SAUSA300_0758	YP_493459.1	3.71e-64	-2.66057	0.158157	6.32284	63.43
hypothetical protein CDS	SAUSA300_0476	YP_493185.1	6.33e-05	-2.64391	0.159994	6.25025	4.2
acsA CDS	SAUSA300_1679	YP_494373.1	1.04e-13	-2.63519	0.160964	6.21257	12.98
putA CDS	SAUSA300_1711	YP_494404.1	3.21e-34	-2.62374	0.162246	6.16347	33.49
homoserine dehydrogenase CDS	SAUSA300_1226	YP_493923.1	8.94e-09	-2.62058	0.162603	6.14995	8.05
aminotransferase, class V CDS	SAUSA300_1669	YP_494363.1	6.18e-40	-2.61615	0.163103	6.1311	39.21
serS CDS	SAUSA300_0009	YP_492731.1	1.36e-45	-2.59718	0.165261	6.05103	44.87
hypothetical protein CDS	SAUSA300_2376	YP_495011.1	1.33e-11	-2.59587	0.165411	6.04554	10.88
hypothetical protein CDS	SAUSA300_0385	YP_493099.1	3.77e-11	-2.58824	0.166288	6.01366	10.42
aldA2 CDS	SAUSA300_1901	YP_494553.1	2.98e-75	-2.58596	0.166552	6.00415	74.53
hypothetical protein CDS	SAUSA300_0177	YP_492891.1	2.37e-24	-2.58122	0.167099	5.98447	23.63
hypothetical protein CDS	SAUSA300_2474	YP_495108.1	4.48e-46	-2.5812	0.167102	5.98438	45.35
hypothetical protein CDS	SAUSA300_1909	YP_494561.1	2.29e-51	-2.55826	0.16978	5.88997	50.64
hypothetical protein CDS	SAUSA300_2261	YP_494896.1	3.33e-41	-2.54413	0.171451	5.83258	40.48
aldo/keto reductase family oxidoreductase CDS	SAUSA300_0688	YP_493391.1	6.21e-15	-2.50809	0.175788	5.68867	14.21
gltD CDS	SAUSA300_0446	YP_493159.1	1.73e-10	-2.50118	0.176632	5.6615	9.76
hypothetical protein CDS	SAUSA300_0056	YP_492775.1	2.36e-12	-2.49215	0.177741	5.62615	11.63
luciferase family protein CDS	SAUSA300_1580	YP_494275.1	4.43e-27	-2.48981	0.178029	5.61705	26.35
aminotransferase, class I CDS	SAUSA300_0952	YP_493650.1	5.02e-40	-2.47124	0.180336	5.54521	39.3
hypothetical protein CDS	SAUSA300_2143	YP_494779.1	5.87e-10	-2.46883	0.180638	5.53595	9.23
putative lipoprotein CDS	SAUSA300_0175	YP_492889.1	7.93e-27	-2.4677	0.180779	5.53162	26.1
membrane protein CDS	SAUSA300_0934	YP_493632.1	1.96e-26	-2.4501	0.182998	5.46455	25.71
hypothetical protein CDS	SAUSA300_0111	YP_492828.1	1.7e-11	-2.4483	0.183226	5.45773	10.77
hypothetical protein CDS	SAUSA300_2097	YP_494743.1	7.77e-08	-2.44643	0.183464	5.45066	7.11
thrC CDS	SAUSA300_1227	YP_493924.1	1.21e-08	-2.44635	0.183474	5.45036	7.92
acuA CDS	SAUSA300_1680	YP_494374.1	7.52e-11	-2.44404	0.183768	5.44163	10.12
inositol monophosphatase family protein CDS	SAUSA300_2260	YP_494895.1	7.46e-17	-2.42864	0.18574	5.38387	16.13
hypothetical protein CDS	SAUSA300_1967	YP_494618.1	4.93e-23	-2.42249	0.186534	5.36094	22.31
mscL CDS	SAUSA300_1244	YP_493941.1	4.82e-156	-2.42004	0.186851	5.35186	155.32
trans-sulfuration enzyme family protein CDS	SAUSA300_0359	YP_493073.1	1.82e-14	-2.41343	0.187709	5.3274	13.74
hypothetical protein CDS	SAUSA300_2206	YP_494841.1	1.01e-63	-2.41029	0.188118	5.31582	63
hypothetical protein CDS	SAUSA300_2056	YP_494702.1	2.34e-16	-2.40132	0.189291	5.28286	15.63
hypothetical protein CDS	SAUSA300_0732	YP_493435.1	1.97e-44	-2.3991	0.189583	5.27473	43.71
cell wall surface anchor family protein CDS	SAUSA300_0136	YP_492853.1	1.97e-18	-2.39054	0.190712	5.24352	17.7
hypothetical protein CDS	SAUSA300_1904	YP_494556.1	2.41e-19	-2.38919	0.190889	5.23864	18.62
regulatory protein SpoVG CDS	SAUSA300_0475	YP_493184.1	6.79e-16	-2.38077	0.192007	5.20815	15.17
hypothetical protein CDS	SAUSA300_0781	YP_493482.1	8.8e-13	-2.37936	0.192194	5.20307	12.06
hypothetical protein CDS	SAUSA300_1107	YP_493804.1	2.24e-14	-2.37848	0.192312	5.19989	13.65
ABC transporter permease CDS	SAUSA300_2358	YP_494993.1	3.58e-57	-2.37442	0.192854	5.18528	56.45
hypothetical protein CDS	SAUSA300_2632	YP_495266.1	5.94e-09	-2.37026	0.193411	5.17033	8.23
fdhD CDS	SAUSA300_2231	YP_494866.1	3.24e-56	-2.36094	0.194665	5.13703	55.49
sarA CDS	SAUSA300_0605	YP_493308.1	5.71e-30	-2.35938	0.194874	5.13151	29.24
putative transcriptional regulator CDS	SAUSA300_0804	YP_493504.1	1.33e-12	-2.35927	0.19489	5.1311	11.88
putative maltose ABC transporter maltose-binding protein CDS	SAUSA300_0209	YP_492923.1	1.69e-22	-2.34196	0.197242	5.06991	21.77
glucose 1-dehydrogenase-like protein CDS	SAUSA300_2416	YP_495051.2	2.34e-07	-2.3355	0.198127	5.04727	6.63
phi77 ORF015-like protein protease CDS	SAUSA300_1939	YP_494590.1	6.71e-24	-2.31314	0.201221	4.96965	23.17
hypothetical protein CDS	SAUSA300_1736	YP_494427.1	1.65e-37	-2.30007	0.203053	4.92482	36.78
dapD CDS	SAUSA300_1290	YP_493987.1	1.82e-11	-2.28979	0.204505	4.88986	10.74
ABC transporter substrate-binding protein CDS	SAUSA300_0798	YP_493498.1	6.03e-07	-2.28843	0.204698	4.88524	6.22
dapA CDS	SAUSA300_1288	YP_493985.1	1.94e-05	-2.28469	0.20523	4.87258	4.71
hypothetical protein CDS	SAUSA300_2548	YP_495182.1	9.06e-11	-2.28318	0.205444	4.86751	10.04
alcohol dehydrogenase, zinc-containing CDS	SAUSA300_2147	YP_494783.1	1.24e-15	-2.27951	0.205968	4.85512	14.91
hypothetical protein CDS	SAUSA300_2475	YP_495109.1	5.52e-46	-2.27469	0.206657	4.83895	45.26
phi77 ORF100-like protein CDS	SAUSA300_1931	YP_494582.1	1.82e-10	-2.26797	0.207621	4.81646	9.74
gntR CDS	SAUSA300_2444	YP_495078.1	3.21e-95	-2.26037	0.208719	4.79114	94.49
fruA CDS	SAUSA300_0685	YP_493388.1	1.92e-38	-2.25972	0.208812	4.78899	37.72
hutU CDS	SAUSA300_2278	YP_494913.1	4.16e-11	-2.25582	0.209378	4.77604	10.38
oppA CDS	SAUSA300_0892	YP_493592.1	1.14e-07	-2.2529	0.209802	4.7664	6.94
tpx CDS	SAUSA300_1659	YP_494353.1	2.05e-22	-2.25155	0.209998	4.76195	21.69
recA CDS	SAUSA300_1178	YP_493875.2	1.87e-148	-2.25151	0.210004	4.7618	147.73
putative N-acetyltransferase CDS	SAUSA300_2631	YP_495265.1	2e-24	-2.23928	0.211793	4.7216	23.7
phi77 ORF020-like protein, phage major tail protein CDS	SAUSA300_1934	YP_494585.1	3.89e-23	-2.23833	0.211932	4.71849	22.41
ABC transporter permease CDS	SAUSA300_0797	YP_493497.1	2.32e-14	-2.23023	0.213125	4.69208	13.63
putative endoribonuclease L-PSP CDS	SAUSA300_0474	YP_493183.1	3.86e-12	-2.22905	0.2133	4.68824	11.41
adaptor protein CDS	SAUSA300_0899	YP_493599.1	1.49e-23	-2.21252	0.215757	4.63485	22.83
hypothetical protein CDS	SAUSA300_1380	YP_494077.1	0.00928112	-2.20966	0.216185	4.62567	2.03
phiPVL ORF17-like protein CDS	SAUSA300_1925	YP_494576.1	1.2e-13	-2.20953	0.216205	4.62524	12.92
srtA CDS	SAUSA300_2467	YP_495101.1	4.78e-75	-2.18967	0.219201	4.56202	74.32
entB CDS	SAUSA300_0189	YP_492903.1	1.2e-37	-2.18331	0.22017	4.54195	36.92
hypothetical protein CDS	SAUSA300_1296	YP_493993.1	1.71e-56	-2.17503	0.221437	4.51597	55.77
asd CDS	SAUSA300_1287	YP_493984.1	0.000164345	-2.16944	0.222297	4.49849	3.78
hypothetical protein CDS	SAUSA300_0942	YP_493640.1	6.07e-26	-2.16675	0.222712	4.49011	25.22
prsA CDS	SAUSA300_1790	YP_494473.1	1.49e-60	-2.16155	0.223515	4.47397	59.83
response regulator protein CDS	SAUSA300_2308	YP_494943.1	2.48e-23	-2.15872	0.223954	4.4652	22.61
phi77 ORF006-like protein capsid protein CDS	SAUSA300_1938	YP_494589.1	2.31e-20	-2.15653	0.224296	4.4584	19.64
hypothetical protein CDS	SAUSA300_0086	YP_492804.1	1.01e-19	-2.1512	0.225125	4.44198	18.99
ilvE CDS	SAUSA300_0539	YP_493242.1	5.21e-55	-2.14814	0.225603	4.43257	54.28
phi77 ORF045-like protein CDS	SAUSA300_1937	YP_494588.1	1.94e-10	-2.14687	0.225802	4.42865	9.71
msrA CDS	SAUSA300_1317	YP_494014.1	4.78e-31	-2.14637	0.22588	4.42713	30.32
anti protein CDS	SAUSA300_1067	YP_493764.1	1.12e-11	-2.14625	0.2259	4.42674	10.95
hypothetical protein CDS	SAUSA300_2068	YP_494714.1	3.06e-21	-2.14441	0.226187	4.42111	20.51
hypothetical protein CDS	SAUSA300_1942	YP_494593.1	8.25e-08	-2.14254	0.22648	4.4154	7.08
glyoxalase family protein CDS	SAUSA300_0338	YP_493052.1	1.09e-18	-2.13916	0.227012	4.40505	17.96
treC CDS	SAUSA300_0449	YP_493161.1	4.41e-49	-2.13851	0.227114	4.40308	48.36
dihydroxyacetone kinase subunit DhaK CDS	SAUSA300_0636	YP_493339.1	1.77e-36	-2.13539	0.227606	4.39355	35.75
hypothetical protein CDS	SAUSA300_2315	YP_494950.1	1.24e-14	-2.13254	0.228056	4.3849	13.91
mraZ CDS	SAUSA300_1072	YP_493769.1	1.06e-10	-2.13096	0.228305	4.3801	9.98
putative traG membrane protein CDS	SAUSA300_1480	YP_494175.1	3.19e-05	-2.12747	0.228859	4.36951	4.5
universal stress protein CDS	SAUSA300_0067	YP_492786.1	3.17e-05	-2.12101	0.229885	4.35	4.5
hypothetical protein CDS	SAUSA300_1862	YP_494514.1	2.07e-21	-2.10913	0.231787	4.31431	20.69
ABC transporter permease CDS	SAUSA300_0308	YP_493022.1	5.58e-13	-2.10701	0.232128	4.30797	12.25
hypothetical protein CDS	SAUSA300_0782	YP_493481.1	3.29e-07	-2.10448	0.232536	4.30042	6.48
asp23 CDS	SAUSA300_2142	YP_494778.1	1.86e-08	-2.10424	0.232573	4.29973	7.73
putative maltose ABC transporter ATP-binding protein CDS	SAUSA300_0208	YP_492922.1	2.24e-36	-2.10356	0.232683	4.29769	35.65
glcT CDS	SAUSA300_1253	YP_493950.1	7.5e-62	-2.07743	0.236936	4.22056	61.12
hypothetical protein CDS	SAUSA300_2502	YP_495136.1	7.76e-06	-2.07248	0.23775	4.2061	5.11
anti protein CDS	SAUSA300_1068	YP_493765.1	1.13e-08	-2.07121	0.237959	4.2024	7.95
hypothetical protein CDS	SAUSA300_0428	YP_493141.1	2.23e-19	-2.0645	0.239069	4.18289	18.65
hypothetical protein CDS	SAUSA300_2593	YP_495227.1	2.5e-13	-2.06348	0.239239	4.17993	12.6
dapB CDS	SAUSA300_1289	YP_493986.1	0.000881936	-2.05232	0.241096	4.14773	3.05
hypothetical protein CDS	SAUSA300_0666	YP_493369.1	9.55e-16	-2.05029	0.241436	4.14188	15.02
carbon-nitrogen family hydrolase CDS	SAUSA300_1987	YP_494638.1	2.28e-63	-2.04473	0.242369	4.12595	62.64
hypothetical protein CDS	SAUSA300_1804	YP_494487.1	3.37e-11	-2.04317	0.24263	4.1215	10.47
treP CDS	SAUSA300_0448	YP_493160.1	1.69e-36	-2.03752	0.243582	4.10539	35.77
ABC transporter ATP-binding protein CDS	SAUSA300_2357	YP_494992.1	3.99e-55	-2.03278	0.244383	4.09193	54.4
FAD/NAD(P)-binding Rossmann fold superfamily protein CDS	SAUSA300_0394	YP_493108.1	4.85e-35	-2.02324	0.246006	4.06495	34.31
hypothetical protein CDS	SAUSA300_2473	YP_495107.1	8.23e-103	-2.02204	0.24621	4.06158	102.08
MerR family transcriptional regulator CDS	SAUSA300_2160	YP_494796.1	9.25e-13	-2.02052	0.24647	4.05729	12.03
aldo/keto reductase family protein CDS	SAUSA300_2159	YP_494795.1	6.08e-25	-2.01779	0.246936	4.04964	24.22
hypothetical protein CDS	SAUSA300_0779	YP_493479.1	1.65e-07	-2.01665	0.247132	4.04642	6.78
DNA polymerase IV CDS	SAUSA300_1876	YP_494528.1	2.58e-63	-2.01481	0.247446	4.04128	62.59
hypothetical protein CDS	SAUSA300_0057	YP_492776.1	5.4e-08	-2.01318	0.247727	4.0367	7.27
hypothetical protein CDS	SAUSA300_2619	YP_495253.1	0.00062812	-2.01189	0.247949	4.03309	3.2
hypothetical protein CDS	SAUSA300_1933	YP_494584.1	3.03e-07	-2.00752	0.248701	4.0209	6.52
M20/M25/M40 family peptidase CDS	SAUSA300_1460	YP_494156.1	1.09e-24	-2.00237	0.249589	4.00658	23.96
formate dehydrogenase, alpha subunit CDS	SAUSA300_2258	YP_494893.1	3.21e-10	-1.99523	0.250828	3.9868	9.49
HIT family protein CDS	SAUSA300_1787	YP_494470.1	3.28e-46	-1.99474	0.250913	3.98545	45.48
phiSLT ORF213-like protein, major tail protein CDS	SAUSA300_1397	YP_494094.1	1.82e-08	-1.99106	0.251554	3.97528	7.74
hypothetical protein CDS	SAUSA300_1665	YP_494359.1	1.05e-37	-1.9852	0.252579	3.95916	36.98
hypothetical protein CDS	SAUSA300_1964	YP_494615.1	4.93e-10	-1.98235	0.253077	3.95136	9.31
maltose ABC transporter permease CDS	SAUSA300_0210	YP_492924.1	2.29e-29	-1.97716	0.253989	3.93717	28.64
hypothetical protein CDS	SAUSA300_1574	YP_494269.1	1.56e-61	-1.97707	0.254005	3.93692	60.81
thrB CDS	SAUSA300_1228	YP_493925.1	1.2e-07	-1.97215	0.254873	3.92352	6.92
maltose ABC transporter permease CDS	SAUSA300_0211	YP_492925.1	1.75e-12	-1.97142	0.255001	3.92155	11.76
hypothetical protein CDS	SAUSA300_1070	YP_493767.1	1.34e-07	-1.96711	0.255765	3.90985	6.87
estA CDS	SAUSA300_2564	YP_495198.1	5.42e-33	-1.96314	0.25647	3.8991	32.27
accessory regulator CDS	SAUSA300_0114	YP_492831.1	7.92e-12	-1.95811	0.257365	3.88553	11.1
hypothetical protein CDS	SAUSA300_1932	YP_494583.1	3.5e-09	-1.95626	0.257696	3.88053	8.46
glutathione peroxidase CDS	SAUSA300_1197	YP_493894.1	5.78e-14	-1.93907	0.260785	3.83458	13.24
hypothetical protein CDS	SAUSA300_1004	YP_493702.1	1.11e-35	-1.93616	0.261312	3.82685	34.95
phytoene dehydrogenase CDS	SAUSA300_2501	YP_495135.1	1.01e-05	-1.92855	0.262693	3.80673	4.99
phi77 ORF004-like protein phage tail component CDS	SAUSA300_1929	YP_494580.1	1.07e-13	-1.92481	0.263375	3.79686	12.97
phi77 ORF044-like protein CDS	SAUSA300_1926	YP_494577.1	0.00172027	-1.92254	0.263789	3.7909	2.76
clpP CDS	SAUSA300_0752	YP_493453.1	3.91e-37	-1.91602	0.264984	3.77381	36.41
pfoR CDS	SAUSA300_0310	YP_493024.1	1.83e-07	-1.91353	0.265442	3.7673	6.74
haloacid dehalogenase-like hydrolase CDS	SAUSA300_2102	YP_494748.1	6.3e-55	-1.91131	0.265852	3.7615	54.2
alcohol dehydrogenase, zinc-containing CDS	SAUSA300_2146	YP_494782.1	2.3e-49	-1.90667	0.266707	3.74944	48.64
hypothetical protein CDS	SAUSA300_2246	YP_494881.1	6.71e-21	-1.90497	0.267021	3.74502	20.17
sodium dependent transporter CDS	SAUSA300_0432	YP_493145.1	1.09e-14	-1.90455	0.2671	3.74392	13.96
hypothetical protein CDS	SAUSA300_2590	YP_495224.1	9.9e-07	-1.89284	0.269276	3.71366	6
putative osmoprotectant ABC transporter ATP-binding protein CDS	SAUSA300_0706	YP_493409.1	2.36e-17	-1.89023	0.269765	3.70693	16.63
glycerate dehydrogenase-like protein CDS	SAUSA300_2254	YP_494889.1	2.02e-35	-1.8858	0.270595	3.69557	34.7
ebpS CDS	SAUSA300_1370	YP_494067.1	1.6e-25	-1.88496	0.270752	3.69342	24.79
putative lysophospholipase CDS	SAUSA300_0070	YP_492788.1	1.33e-06	-1.883	0.27112	3.6884	5.88
acetyltransferase CDS	SAUSA300_2468	YP_495102.1	5.65e-13	-1.88276	0.271165	3.68779	12.25
pyrF CDS	SAUSA300_1097	YP_493794.1	0.000119427	-1.87819	0.272025	3.67613	3.92
hypothetical protein CDS	SAUSA300_1304	YP_494001.1	2.05e-22	-1.87606	0.272427	3.67071	21.69
ferritins family protein CDS	SAUSA300_1874	YP_494526.1	1.33e-11	-1.87421	0.272777	3.666	10.88
ptsG CDS	SAUSA300_2476	YP_495110.1	7.65e-30	-1.87393	0.27283	3.66529	29.12
glyoxalase family protein CDS	SAUSA300_1458	YP_494154.1	5.43e-06	-1.87117	0.273352	3.65828	5.27
hypothetical protein CDS	SAUSA300_0178	YP_492892.1	3.25e-19	-1.86306	0.274893	3.63778	18.49
MarR family transcriptional regulator CDS	SAUSA300_2459	YP_495093.1	1.68e-41	-1.86273	0.274956	3.63694	40.77
leuA CDS	SAUSA300_2010	YP_494661.1	6.31e-08	-1.85918	0.275632	3.62802	7.2
oppD CDS	SAUSA300_0889	YP_493589.1	1.05e-06	-1.85519	0.276396	3.618	5.98
eno CDS	SAUSA300_0760	YP_493461.1	2.44e-39	-1.84937	0.277513	3.60343	38.61
Gfo/Idh/MocA family oxidoreductase CDS	SAUSA300_0212	YP_492926.1	1.32e-16	-1.84824	0.277731	3.60061	15.88
hypothetical protein CDS	SAUSA300_0427	YP_493140.1	7.51e-15	-1.847	0.27797	3.59751	14.12
hypothetical protein CDS	SAUSA300_0094	YP_492811.1	4.21e-09	-1.83591	0.280115	3.56997	8.38
gltA CDS	SAUSA300_1641	YP_494336.1	2.38e-23	-1.83571	0.280153	3.56948	22.62
hypothetical protein CDS	SAUSA300_1915	YP_494567.1	1.61e-21	-1.82826	0.281604	3.55109	20.79
hypothetical protein CDS	SAUSA300_0603	YP_493306.1	3.08e-08	-1.82431	0.282377	3.54136	7.51
sgtB CDS	SAUSA300_1855	YP_494507.1	7.95e-47	-1.82386	0.282464	3.54027	46.1
hypothetical protein CDS	SAUSA300_1277	YP_493974.1	2.39e-40	-1.82272	0.282688	3.53747	39.62
hypothetical protein CDS	SAUSA300_2529	YP_495163.1	7.45e-06	-1.82015	0.283191	3.53119	5.13
metal-dependent hydrolase CDS	SAUSA300_1653	YP_494347.1	1.2e-11	-1.81646	0.283916	3.52216	10.92
cadmium-exporting ATPase, truncation CDS	SAUSA300_0068	YP_492787.1	8.63e-06	-1.81583	0.28404	3.52063	5.06
oppF CDS	SAUSA300_0890	YP_493590.1	3.13e-05	-1.80896	0.285397	3.5039	4.5
proC CDS	SAUSA300_1452	YP_494148.1	1.68e-18	-1.8073	0.285725	3.49986	17.77
ABC transporter ATP-binding protein CDS	SAUSA300_2103	YP_494749.1	7.1e-24	-1.80682	0.285821	3.4987	23.15
hypothetical protein CDS	SAUSA300_0979	YP_493677.1	1.86e-19	-1.80489	0.286203	3.49402	18.73
PadR family transcriptional regulator CDS	SAUSA300_2625	YP_495259.1	5.4e-25	-1.801	0.286975	3.48462	24.27
CsbD-like superfamily protein CDS	SAUSA300_0816	YP_493516.1	4.24e-07	-1.79538	0.288095	3.47107	6.37
fabF CDS	SAUSA300_0886	YP_493586.1	1.91e-37	-1.795	0.288171	3.47016	36.72
rocF CDS	SAUSA300_2114	YP_494760.1	1.21e-35	-1.78929	0.289315	3.45644	34.92
putative peptidase CDS	SAUSA300_2087	YP_494733.1	6.37e-24	-1.7859	0.289995	3.44834	23.2
ABC transporter protein CDS	SAUSA300_2557	YP_495191.1	1.29e-18	-1.78413	0.29035	3.44412	17.89
gnd CDS	SAUSA300_1459	YP_494155.1	9.25e-73	-1.782	0.290779	3.43904	72.03
hypothetical protein CDS	SAUSA300_1856	YP_494508.1	3.33e-06	-1.7819	0.290799	3.4388	5.48
hutH CDS	SAUSA300_0008	YP_492730.1	8.6e-09	-1.78119	0.290943	3.4371	8.07
hutG CDS	SAUSA300_2281	YP_494916.1	0.000413909	-1.77924	0.291336	3.43246	3.38
hypothetical protein CDS	SAUSA300_0602	YP_493305.1	1.91e-06	-1.77669	0.291852	3.42639	5.72
hysA CDS	SAUSA300_2161	YP_494797.1	3.23e-50	-1.76121	0.295001	3.38982	49.49
hypothetical protein CDS	SAUSA300_0824	YP_493524.1	5.44e-15	-1.76109	0.295025	3.38954	14.26
hypothetical protein CDS	SAUSA300_2215	YP_494850.1	1.29e-31	-1.75601	0.296066	3.37762	30.89
short chain dehydrogenase/reductase family oxidoreductase CDS	SAUSA300_2275	YP_494910.1	3.18e-05	-1.75413	0.296453	3.37322	4.5
putative ribosomal protein L7Ae-like CDS	SAUSA300_0529	YP_493232.1	1.66e-16	-1.75191	0.296909	3.36804	15.78
putative ribose operon repressor CDS	SAUSA300_0265	YP_492979.1	4.94e-07	-1.74382	0.298577	3.34922	6.31
phi77 ORF011-like protein, phage transcriptional repressor CDS	SAUSA300_1969	YP_494620.1	7.11e-18	-1.74143	0.299072	3.34367	17.15
hypothetical protein CDS	SAUSA300_0906	YP_493606.1	4.44e-25	-1.7407	0.299225	3.34196	24.35
hypothetical protein CDS	SAUSA300_0657	YP_493360.1	7.12e-60	-1.73996	0.299379	3.34025	59.15
hypothetical protein CDS	SAUSA300_2272	YP_494907.1	2.57e-19	-1.73879	0.299621	3.33755	18.59
phi77 ORF029-like protein CDS	SAUSA300_1935	YP_494586.1	5.64e-10	-1.73263	0.300903	3.32333	9.25
hypothetical protein CDS	SAUSA300_1351	YP_494048.1	3.31e-15	-1.72218	0.303089	3.29936	14.48
putative NAD(P)H-flavin oxidoreductase CDS	SAUSA300_0381	YP_493095.1	6.2e-20	-1.71871	0.303819	3.29143	19.21
hypothetical protein CDS	SAUSA300_0904	YP_493604.1	4.24e-32	-1.71509	0.304584	3.28317	31.37
hypothetical protein CDS	SAUSA300_1898	YP_494550.1	5.57e-08	-1.71072	0.305507	3.27325	7.25
phiPVL ORF044-like protein CDS	SAUSA300_1959	YP_494610.1	0.000155119	-1.70666	0.30637	3.26403	3.81
hypothetical protein CDS	SAUSA300_2398	YP_495033.1	0.00130189	-1.70466	0.306793	3.25953	2.89
hypothetical protein CDS	SAUSA300_2404	YP_495039.1	1.72e-25	-1.70396	0.306943	3.25794	24.77
aldehyde dehydrogenase CDS	SAUSA300_0170	YP_492884.1	2.49e-16	-1.70078	0.307619	3.25077	15.6
hypothetical protein CDS	SAUSA300_2093	YP_494739.1	2.62e-19	-1.69341	0.309195	3.23421	18.58
carB CDS	SAUSA300_1096	YP_493793.1	0.00465395	-1.69319	0.309241	3.23372	2.33
phage portal protein CDS	SAUSA300_1940	YP_494591.1	1.28e-10	-1.69222	0.309451	3.23153	9.89
hypothetical protein CDS	SAUSA300_1684	YP_494378.1	4.35e-27	-1.69	0.309928	3.22656	26.36
ipdC CDS	SAUSA300_0190	YP_492904.1	1.6e-20	-1.68971	0.309989	3.22592	19.8
2-amino-3-ketobutyrate coenzyme A ligase CDS	SAUSA300_0535	YP_493238.1	8.83e-32	-1.68816	0.310323	3.22245	31.05
hypothetical protein CDS	SAUSA300_2086	YP_494732.1	1.01e-22	-1.68676	0.310624	3.21932	21.99
Gfo/Idh/MocA family oxidoreductase CDS	SAUSA300_0213	YP_492927.1	6.58e-23	-1.68522	0.310955	3.2159	22.18
treR CDS	SAUSA300_0450	YP_493162.1	1.94e-22	-1.68336	0.311356	3.21175	21.71
replication initiation and membrane attachment protein CDS	SAUSA300_1631	YP_494326.1	5.54e-43	-1.68029	0.312021	3.20491	42.26
phi77 ORF040-like protein CDS	SAUSA300_1943	YP_494594.1	0.0075665	-1.67676	0.312783	3.1971	2.12
pyrE CDS	SAUSA300_1098	YP_493795.1	0.000447785	-1.67655	0.312831	3.19662	3.35
hypothetical protein CDS	SAUSA300_1314	YP_494011.1	1.49e-23	-1.6706	0.314123	3.18347	22.83
TOPRIM domain-containing protein CDS	SAUSA300_0794	YP_493494.1	0.00577013	-1.66651	0.315014	3.17446	2.24
hypothetical protein CDS	SAUSA300_1859	YP_494511.1	6.17e-40	-1.66303	0.315774	3.16682	39.21
bifunctional homocysteine S-methyltransferase/5,10-methylenetetrahydrofolate reductase protein CDS	SAUSA300_0358	YP_493072.1	1.33e-13	-1.65844	0.316782	3.15675	12.88
fabZ CDS	SAUSA300_2054	YP_494700.1	4.85e-18	-1.65637	0.317236	3.15223	17.31
hypothetical protein CDS	SAUSA300_1771	YP_494462.1	2.45e-40	-1.65188	0.318225	3.14243	39.61
NAD-dependent deacetylase CDS	SAUSA300_2157	YP_494793.1	5.18e-13	-1.64172	0.320475	3.12037	12.29
LysR family regulatory protein CDS	SAUSA300_2279	YP_494914.1	1.42e-14	-1.64144	0.320537	3.11976	13.85
phi77 ORF001-like protein, phage tail tape measure protein CDS	SAUSA300_1930	YP_494581.1	1.83e-26	-1.63002	0.323083	3.09518	25.74
hypothetical protein CDS	SAUSA300_0349	YP_493063.1	6.97e-05	-1.62408	0.324416	3.08246	4.16
ctsR CDS	SAUSA300_0507	YP_493210.1	6.4e-08	-1.62226	0.324825	3.07858	7.19
hypothetical protein CDS	SAUSA300_0339	YP_493053.1	6.14e-17	-1.61782	0.325829	3.0691	16.21
ezrA CDS	SAUSA300_1664	YP_494358.1	2.32e-35	-1.61694	0.326026	3.06724	34.64
phi77 ORF002-like protein, phage minor structural protein CDS	SAUSA300_1928	YP_494579.1	7.51e-26	-1.61178	0.327194	3.05629	25.12
hypothetical protein CDS	SAUSA300_0790	YP_493490.1	2.04e-25	-1.60773	0.328115	3.04772	24.69
hypothetical protein CDS	SAUSA300_0378	YP_493092.1	2.44e-12	-1.60096	0.329657	3.03346	11.61
twin arginine-targeting protein translocase CDS	SAUSA300_0348	YP_493062.1	6e-06	-1.59774	0.330394	3.02669	5.22
UTP-glucose-1-phosphate uridylyltransferase family protein CDS	SAUSA300_2130	YP_494767.1	9.92e-74	-1.59652	0.330674	3.02413	73
pyruvate ferredoxin oxidoreductase, alpha subunit CDS	SAUSA300_1182	YP_493879.1	1.4e-28	-1.59392	0.331271	3.01868	27.86
autolysin CDS	SAUSA300_1923	YP_494574.1	9.32e-05	-1.58688	0.33289	3.00399	4.03
LysE/YggA family protein CDS	SAUSA300_0784	YP_493484.1	1.95e-09	-1.5861	0.33307	3.00237	8.71
hypothetical protein CDS	SAUSA300_1215	YP_493912.1	4.53e-24	-1.58588	0.333123	3.0019	23.34
dut CDS	SAUSA300_1949	YP_494600.1	1.48e-08	-1.58245	0.333915	2.99478	7.83
accessory regulator R CDS	SAUSA300_2245	YP_494880.1	4.16e-33	-1.58174	0.334078	2.99331	32.38
cobalt transport family protein CDS	SAUSA300_2616	YP_495250.1	8.32e-07	-1.58004	0.334473	2.98978	6.08
hypothetical protein CDS	SAUSA300_1850	YP_494502.1	4.4e-28	-1.57751	0.335059	2.98455	27.36
hypothetical protein CDS	SAUSA300_1963	YP_494614.1	4.07e-06	-1.56948	0.336931	2.96797	5.39
putative monovalent cation/H+ antiporter subunit C CDS	SAUSA300_0612	YP_493315.1	2.72e-06	-1.56883	0.337081	2.96665	5.57
hypothetical protein CDS	SAUSA300_1997	YP_494648.1	1.91e-09	-1.56629	0.337676	2.96142	8.72
luxS CDS	SAUSA300_2088	YP_494734.1	1.32e-12	-1.55982	0.339193	2.94817	11.88
glycerate kinase CDS	SAUSA300_2377	YP_495012.1	9.8e-18	-1.55812	0.339594	2.94469	17.01
dnaI CDS	SAUSA300_1630	YP_494325.1	1.96e-33	-1.55422	0.340513	2.93674	32.71
potD CDS	SAUSA300_1002	YP_493700.1	4.85e-24	-1.54902	0.341742	2.92618	23.31
hypothetical protein CDS	SAUSA300_1479	YP_494174.1	0.000221247	-1.5482	0.341937	2.92451	3.66
fnbA CDS	SAUSA300_2441	YP_495075.1	6.85e-07	-1.54763	0.342071	2.92337	6.16
sdrH CDS	SAUSA300_1985	YP_494636.1	7.23e-13	-1.54489	0.342721	2.91782	12.14
superantigen-like protein CDS	SAUSA300_0402	YP_493116.1	5.92e-11	-1.54473	0.342759	2.9175	10.23
MutT/nudix family protein CDS	SAUSA300_1449	YP_494145.1	5.94e-11	-1.54235	0.343327	2.91268	10.23
succinyl-diaminopimelate desuccinylase CDS	SAUSA300_1976	YP_494627.1	2e-06	-1.54221	0.34336	2.91239	5.7
pepT CDS	SAUSA300_0727	YP_493430.1	3.13e-39	-1.54214	0.343375	2.91227	38.5
hypothetical protein CDS	SAUSA300_1693	YP_494387.1	1.15e-18	-1.54104	0.343637	2.91005	17.94
hypothetical protein CDS	SAUSA300_1936	YP_494587.1	8.76e-06	-1.53909	0.344101	2.90612	5.06
cysK CDS	SAUSA300_0491	YP_493200.1	1.03e-22	-1.53178	0.34585	2.89143	21.99
hypothetical protein CDS	SAUSA300_0356	YP_493070.1	9.63e-20	-1.52856	0.346624	2.88497	19.02
gamma-aminobutyrate permease CDS	SAUSA300_1231	YP_493928.1	7.98e-32	-1.5265	0.347119	2.88086	31.1
hypothetical protein CDS	SAUSA300_2257	YP_494892.1	2.99e-13	-1.52106	0.34843	2.87001	12.52
hup CDS	SAUSA300_1362	YP_494059.1	1.91e-15	-1.51773	0.349234	2.86341	14.72
rpmG CDS	SAUSA300_1233	YP_493930.2	3.64e-10	-1.51704	0.349401	2.86204	9.44
hypothetical protein CDS	SAUSA300_0740	YP_493442.1	1.98e-30	-1.50816	0.351559	2.84447	29.7
hypothetical protein CDS	SAUSA300_0871	YP_493571.1	8.47e-24	-1.50299	0.352822	2.83429	23.07
menC CDS	SAUSA300_1735	YP_494428.1	8.86e-23	-1.50061	0.353404	2.82962	22.05
ribonucleotide-diphosphate reductase subunit alpha CDS	SAUSA300_0716	YP_493419.1	1.52e-08	-1.49784	0.354082	2.8242	7.82
pepS CDS	SAUSA300_1860	YP_494512.1	3.5e-46	-1.4891	0.356234	2.80714	45.46
putative transporter protein CDS	SAUSA300_2379	YP_495014.1	1.58e-38	-1.48505	0.357237	2.79926	37.8
hypothetical protein CDS	SAUSA300_1721	YP_494414.1	5.45e-21	-1.48403	0.357489	2.79729	20.26
mtlF CDS	SAUSA300_2105	YP_494751.1	0.000548841	-1.48355	0.357608	2.79636	3.26
hypothetical protein CDS	SAUSA300_0807	YP_493507.1	2.63e-07	-1.48217	0.35795	2.79369	6.58
epiF CDS	SAUSA300_1762	YP_494453.1	0.00113025	-1.48079	0.358293	2.79101	2.95
hypothetical protein CDS	SAUSA300_2481	YP_495115.1	1.87e-06	-1.47891	0.358761	2.78737	5.73
serA CDS	SAUSA300_1670	YP_494364.1	3.04e-21	-1.47829	0.358913	2.78619	20.52
hypothetical protein CDS	SAUSA300_0749	YP_493451.1	2.05e-07	-1.46767	0.361567	2.76574	6.69
oppA CDS	SAUSA300_0891	YP_493591.1	0.00145036	-1.46195	0.363001	2.75481	2.84
hypothetical protein CDS	SAUSA300_0011	YP_492733.1	1.25e-06	-1.46145	0.363129	2.75384	5.9
hypothetical protein CDS	SAUSA300_2284	YP_494919.1	1.12e-19	-1.46028	0.363422	2.75163	18.95
hypothetical protein CDS	SAUSA300_0905	YP_493605.1	1.68e-09	-1.45626	0.364438	2.74395	8.78
hypothetical protein CDS	SAUSA300_2266	YP_494901.1	1.19e-26	-1.45375	0.36507	2.7392	25.93
hypothetical protein CDS	SAUSA300_2382	YP_495017.1	3.82e-09	-1.44712	0.366752	2.72664	8.42
trx CDS	SAUSA300_1044	YP_493742.1	4.78e-20	-1.4434	0.367701	2.7196	19.32
aspartate kinase CDS	SAUSA300_1225	YP_493922.1	0.000596428	-1.44001	0.368565	2.71323	3.22
AcrB/AcrD/AcrF family protein CDS	SAUSA300_2213	YP_494848.1	2.68e-15	-1.43999	0.36857	2.71319	14.57
CocE/NonD family hydrolase CDS	SAUSA300_2531	YP_495165.1	2.69e-13	-1.43734	0.369248	2.70821	12.57
glycosyl transferase CDS	SAUSA300_2500	YP_495134.1	0.00135729	-1.43415	0.370066	2.70222	2.87
inositol monophosphatase family protein CDS	SAUSA300_1007	YP_493705.1	2.61e-13	-1.42794	0.371661	2.69062	12.58
hypothetical protein CDS	SAUSA300_1685	YP_494379.1	9.79e-06	-1.42599	0.372164	2.68699	5.01
putative phage-related DNA recombination protein CDS	SAUSA300_1960	YP_494611.1	2.7e-10	-1.42578	0.372219	2.68659	9.57
hypothetical protein CDS	SAUSA300_2274	YP_494909.1	6.69e-12	-1.42483	0.372463	2.68483	11.17
LysR family transcriptional regulator CDS	SAUSA300_0658	YP_493361.1	2.21e-42	-1.4236	0.372781	2.68254	41.66
hypothetical protein CDS	SAUSA300_0710	YP_493413.1	1.52e-07	-1.41968	0.373795	2.67526	6.82
glycosyl transferase, group 2 family protein CDS	SAUSA300_0689	YP_493392.1	2.22e-06	-1.41729	0.374414	2.67084	5.65
hypothetical protein CDS	SAUSA300_1069	YP_493766.1	1.7e-10	-1.41693	0.37451	2.67016	9.77
hypothetical protein CDS	SAUSA300_1230	YP_493927.1	4.02e-15	-1.414	0.375269	2.66475	14.4
L-lactate dehydrogenase CDS	SAUSA300_0235	YP_492949.1	0.00032714	-1.40887	0.376607	2.65529	3.49
aminotransferase, class I CDS	SAUSA300_2497	YP_495131.1	5.16e-16	-1.40866	0.376663	2.6549	15.29
fumC CDS	SAUSA300_1801	YP_494484.1	3.96e-11	-1.40438	0.37778	2.64704	10.4
hypothetical protein CDS	SAUSA300_1899	YP_494551.1	4.3e-33	-1.40419	0.377831	2.64669	32.37
hypothetical protein CDS	SAUSA300_0857	YP_493557.1	2.47e-09	-1.40324	0.378079	2.64495	8.61
arlR CDS	SAUSA300_1308	YP_494005.1	2.51e-21	-1.40127	0.378596	2.64134	20.6
hypothetical protein CDS	SAUSA300_0679	YP_493382.1	1.35e-05	-1.3976	0.379561	2.63463	4.87
sdhA CDS	SAUSA300_1047	YP_493745.1	3.3e-17	-1.39646	0.379861	2.63254	16.48
glycosyl transferase, group 1 family protein CDS	SAUSA300_0550	YP_493253.1	5.8e-12	-1.39289	0.380801	2.62604	11.24
hippurate hydrolase CDS	SAUSA300_1291	YP_493988.1	1.53e-13	-1.39213	0.381003	2.62465	12.82
lipoate-protein ligase A family protein CDS	SAUSA300_0930	YP_493628.1	2.25e-16	-1.38276	0.383485	2.60766	15.65
oppC CDS	SAUSA300_0888	YP_493588.1	0.000568515	-1.38272	0.383496	2.60759	3.25
hypothetical protein CDS	SAUSA300_0992	YP_493690.1	1.56e-19	-1.38112	0.383922	2.6047	18.81
acylphosphatase CDS	SAUSA300_1297	YP_493994.1	2.97e-12	-1.37858	0.384596	2.60013	11.53
rnc CDS	SAUSA300_1126	YP_493823.1	1.11e-18	-1.37378	0.385878	2.5915	17.96
phiPVL ORF39-like protein CDS	SAUSA300_1962	YP_494613.1	5.67e-06	-1.37166	0.386445	2.58769	5.25
M20/M25/M40 family peptidase CDS	SAUSA300_2276	YP_494911.1	2.59e-07	-1.37135	0.386528	2.58713	6.59
GTP pyrophosphokinase CDS	SAUSA300_0907	YP_493607.1	3.1e-37	-1.36861	0.387263	2.58223	36.51
putative transposase CDS	SAUSA300_0028	YP_492748.1	2.86e-10	-1.36835	0.387333	2.58176	9.54
nrdI CDS	SAUSA300_0715	YP_493418.1	1.23e-06	-1.36731	0.387612	2.5799	5.91
hypothetical protein CDS	SAUSA300_1100	YP_493797.1	1.98e-07	-1.36591	0.387988	2.5774	6.7
hypothetical protein CDS	SAUSA300_1488	YP_494183.1	0.000537065	-1.36574	0.388037	2.57708	3.27
universal stress protein CDS	SAUSA300_1656	YP_494350.1	0.000120026	-1.36391	0.388527	2.57382	3.92
hypothetical protein CDS	SAUSA300_1446	YP_494142.1	4.84e-06	-1.35722	0.390334	2.56191	5.31
murA CDS	SAUSA300_2055	YP_494701.1	4.21e-13	-1.35703	0.390386	2.56157	12.38
hypothetical protein CDS	SAUSA300_2348	YP_494983.1	2.85e-08	-1.35636	0.390567	2.56038	7.55
phi77 ORF031-like protein CDS	SAUSA300_1947	YP_494598.1	4.23e-09	-1.3543	0.391124	2.55674	8.37
leuB CDS	SAUSA300_2011	YP_494662.1	1.61e-05	-1.3454	0.393546	2.541	4.79
zwf CDS	SAUSA300_1454	YP_494150.1	4.48e-41	-1.34343	0.394082	2.53754	40.35
amino acid ABC transporter amino acid-binding protein CDS	SAUSA300_2359	YP_494994.1	3.18e-23	-1.34299	0.394203	2.53677	22.5
hypothetical protein CDS	SAUSA300_0709	YP_493412.1	4.62e-06	-1.33974	0.395092	2.53106	5.34
hypothetical protein CDS	SAUSA300_0778	YP_493478.1	0.00256839	-1.32943	0.397927	2.51303	2.59
msrB CDS	SAUSA300_1316	YP_494013.1	1.87e-08	-1.32847	0.39819	2.51136	7.73
Fe/Mn family superoxide dismutase CDS	SAUSA300_1513	YP_494208.1	3.15e-24	-1.32352	0.39956	2.50275	23.5
Holliday junction resolvase-like protein CDS	SAUSA300_1573	YP_494268.1	3.29e-14	-1.31699	0.401371	2.49146	13.48
hypothetical protein CDS	SAUSA300_1006	YP_493704.1	6.1e-21	-1.31306	0.402467	2.48468	20.21
phi77 ORF003-like protein, phage terminase, large subunit CDS	SAUSA300_1941	YP_494592.1	2e-08	-1.30226	0.405491	2.46615	7.7
2-C-methyl-D-erythritol 4-phosphate cytidylyltransferase CDS	SAUSA300_0245	YP_492959.1	2.85e-11	-1.29604	0.407242	2.45554	10.54
narH CDS	SAUSA300_2342	YP_494977.1	3.53e-05	-1.29281	0.408156	2.45004	4.45
hypothetical protein CDS	SAUSA300_0183	YP_492897.1	5.55e-09	-1.29201	0.408382	2.44869	8.26
hypothetical protein CDS	SAUSA300_1965	YP_494616.1	1.26e-23	-1.28955	0.409079	2.44452	22.9
superantigen-like protein CDS	SAUSA300_0395	YP_493109.1	0.0074417	-1.28946	0.409105	2.44436	2.13
cidB CDS	SAUSA300_2478	YP_495112.1	0.00337097	-1.2863	0.41	2.43902	2.47
hypothetical protein CDS	SAUSA300_1956	YP_494607.1	0.00266381	-1.28451	0.41051	2.436	2.57
crr CDS	SAUSA300_1315	YP_494012.1	2.59e-15	-1.2787	0.412168	2.4262	14.59
putative lipoprotein CDS	SAUSA300_2403	YP_495038.1	5.77e-13	-1.27851	0.41222	2.42589	12.24
osmoprotectant ABC transporter permease CDS	SAUSA300_0707	YP_493410.1	5.88e-17	-1.27496	0.413237	2.41992	16.23
aldo/keto reductase family oxidoreductase CDS	SAUSA300_1728	YP_494420.1	1.97e-07	-1.26848	0.415096	2.40908	6.71
dihydroxyacetone kinase subunit DhaL CDS	SAUSA300_0637	YP_493340.1	3.21e-21	-1.26205	0.41695	2.39837	20.49
single-strand binding protein CDS	SAUSA300_1958	YP_494609.1	0.000222378	-1.26132	0.417163	2.39715	3.65
hypothetical protein CDS	SAUSA300_1863	YP_494515.1	2.19e-06	-1.26112	0.41722	2.39682	5.66
hypothetical protein CDS	SAUSA300_1011	YP_493709.1	2.66e-06	-1.25751	0.418265	2.39083	5.58
ABC transporter ATP-binding protein CDS	SAUSA300_0630	YP_493333.1	1.05e-22	-1.25016	0.4204	2.37868	21.98
hypothetical protein CDS	SAUSA300_0041	YP_492761.1	3.49e-22	-1.249	0.420739	2.37677	21.46
hypothetical protein CDS	SAUSA300_1249	YP_493946.1	7.01e-09	-1.24606	0.421597	2.37193	8.15
2-nitropropane dioxygenase family oxidoreductase CDS	SAUSA300_0825	YP_493525.1	7.62e-07	-1.24474	0.421984	2.36976	6.12
D-isomer specific 2-hydroxyacid dehydrogenase family protein CDS	SAUSA300_1843	YP_494495.1	3.49e-18	-1.24402	0.422194	2.36858	17.46
glcU CDS	SAUSA300_2210	YP_494845.1	5.47e-12	-1.23958	0.423496	2.3613	11.26
hypothetical protein CDS	SAUSA300_0841	YP_493541.1	1.81e-08	-1.23433	0.425039	2.35273	7.74
pcp CDS	SAUSA300_2623	YP_495257.1	4.17e-08	-1.23372	0.42522	2.35172	7.38
hypothetical protein CDS	SAUSA300_2041	YP_494687.1	0.0025887	-1.22786	0.42695	2.34219	2.59
putative transcriptional regulator CDS	SAUSA300_2106	YP_494752.1	1.43e-05	-1.2272	0.427146	2.34112	4.84
bglA CDS	SAUSA300_0260	YP_492974.1	2.62e-17	-1.22447	0.427953	2.3367	16.58
ABC transporter ATP-binding protein CDS	SAUSA300_0671	YP_493374.1	6.59e-27	-1.21803	0.429868	2.3263	26.18
hypothetical protein CDS	SAUSA300_0884	YP_493584.1	2.68e-15	-1.21375	0.431145	2.31941	14.57
hypothetical protein CDS	SAUSA300_2236	YP_494871.1	4.02e-25	-1.2134	0.43125	2.31884	24.4
RpiR family phosphosugar-binding transcriptional regulator CDS	SAUSA300_2264	YP_494899.1	4.04e-14	-1.21152	0.431813	2.31582	13.39
acetyltransferase CDS	SAUSA300_2595	YP_495229.1	0.000126764	-1.20899	0.432572	2.31175	3.9
putative monovalent cation/H+ antiporter subunit G CDS	SAUSA300_0616	YP_493319.1	0.000123855	-1.20753	0.433009	2.30942	3.91
sufC CDS	SAUSA300_0818	YP_493518.1	8.37e-35	-1.20447	0.433929	2.30452	34.08
cardiolipin synthetase CDS	SAUSA300_1216	YP_493913.1	9.41e-11	-1.19975	0.435351	2.297	10.03
hypothetical protein CDS	SAUSA300_1012	YP_493710.1	3.6e-09	-1.1992	0.435518	2.29612	8.44
hypothetical protein CDS	SAUSA300_0460	YP_493169.1	2.07e-13	-1.19325	0.437317	2.28667	12.68
hypothetical protein CDS	SAUSA300_0453	YP_493165.1	1.28e-10	-1.193	0.437392	2.28628	9.89
hypothetical protein CDS	SAUSA300_0808	YP_493508.1	5.28e-06	-1.18984	0.438352	2.28127	5.28
putative glutamyl aminopeptidase CDS	SAUSA300_1261	YP_493958.1	2.31e-10	-1.18336	0.440324	2.27106	9.64
putative transcriptional regulator CDS	SAUSA300_2259	YP_494894.1	1.66e-12	-1.18203	0.44073	2.26896	11.78
norA CDS	SAUSA300_0680	YP_493383.1	7.73e-05	-1.17695	0.442286	2.26098	4.11
phi77 ORF071-like protein CDS	SAUSA300_1945	YP_494596.1	0.000223626	-1.16455	0.446102	2.24164	3.65
gltT CDS	SAUSA300_2329	YP_494964.1	1.43e-29	-1.16383	0.446327	2.24051	28.84
hypothetical protein CDS	SAUSA300_1298	YP_493995.1	4.73e-23	-1.16378	0.446342	2.24043	22.32
hypothetical protein CDS	SAUSA300_2295	YP_494930.1	1.04e-07	-1.15959	0.44764	2.23394	6.98
preprotein translocase subunit SecA CDS	SAUSA300_2584	YP_495218.1	9.29e-05	-1.15851	0.447976	2.23226	4.03
gntP CDS	SAUSA300_2442	YP_495076.1	5.62e-19	-1.15745	0.448304	2.23063	18.25
cold shock protein CDS	SAUSA300_0777	YP_493477.1	2.41e-05	-1.15743	0.448309	2.2306	4.62
hypothetical protein CDS	SAUSA300_0553	YP_493256.1	3.41e-09	-1.15716	0.448396	2.23017	8.47
hypothetical protein CDS	SAUSA300_0806	YP_493506.1	0.000677055	-1.1568	0.448505	2.22963	3.17
gpmA CDS	SAUSA300_2362	YP_494997.1	1.92e-18	-1.15414	0.449333	2.22552	17.72
bacterioferritin comigratory protein CDS	SAUSA300_1844	YP_494496.1	1.1e-06	-1.1493	0.450844	2.21806	5.96
phiPVL ORF41-like protein CDS	SAUSA300_1961	YP_494612.1	1.21e-07	-1.14879	0.451004	2.21728	6.92
rplS CDS	SAUSA300_1134	YP_493831.1	8.16e-09	-1.14701	0.451561	2.21454	8.09
hypothetical protein CDS	SAUSA300_0029	YP_492749.1	8.8e-07	-1.14586	0.451919	2.21279	6.06
6-pyruvoyl tetrahydrobiopterin synthase-like protein CDS	SAUSA300_0696	YP_493399.1	1.48e-06	-1.13945	0.453934	2.20297	5.83
rpsL CDS	SAUSA300_0530	YP_493233.1	1.96e-08	-1.13767	0.454492	2.20026	7.71
hypothetical protein CDS	SAUSA300_1333	YP_494030.1	1.76e-17	-1.13559	0.455149	2.19708	16.76
rRNA large subunit methyltransferase CDS	SAUSA300_0026	YP_492746.1	2.43e-10	-1.13445	0.455508	2.19535	9.61
pth CDS	SAUSA300_0480	YP_493189.1	5.57e-17	-1.13428	0.455563	2.19509	16.25
Tat-translocated protein CDS	SAUSA300_0345	YP_493059.1	0.000520438	-1.13419	0.45559	2.19496	3.28
argR CDS	SAUSA300_0066	YP_492785.1	0.000194248	-1.1337	0.455746	2.1942	3.71
Na+/H+ antiporter CDS	SAUSA300_0617	YP_493320.1	3.52e-27	-1.13244	0.456145	2.19229	26.45
hypothetical protein CDS	SAUSA300_0748	YP_493450.1	1.68e-23	-1.1279	0.457581	2.18541	22.78
EmrB/QacA family drug resistance transporter CDS	SAUSA300_2126	YP_494763.1	2.1e-10	-1.12701	0.457864	2.18405	9.68
hypothetical protein CDS	SAUSA300_2353	YP_494988.1	5.39e-09	-1.12249	0.459299	2.17723	8.27
hypothetical protein CDS	SAUSA300_1099	YP_493796.1	0.00141814	-1.12191	0.459486	2.17634	2.85
hypothetical protein CDS	SAUSA300_2446	YP_495080.1	4.76e-08	-1.12072	0.459863	2.17456	7.32
cdr CDS	SAUSA300_0873	YP_493573.1	3.78e-12	-1.1199	0.460125	2.17332	11.42
hypothetical protein CDS	SAUSA300_0197	YP_492911.1	8.69e-14	-1.11863	0.460531	2.17141	13.06
phoH CDS	SAUSA300_1531	YP_494226.1	8.98e-05	-1.11462	0.461812	2.16539	4.05
sodium:dicarboxylate symporter family protein CDS	SAUSA300_0382	YP_493096.1	0.00294393	-1.11398	0.462018	2.16442	2.53
ComE operon protein 2 CDS	SAUSA300_1548	YP_494243.1	3.12e-12	-1.10832	0.463832	2.15595	11.51
hypothetical protein CDS	SAUSA300_1916	YP_494568.1	2.73e-17	-1.10762	0.464059	2.1549	16.56
hypothetical protein CDS	SAUSA300_2544	YP_495178.1	1.15e-06	-1.10477	0.464977	2.15065	5.94
trxB CDS	SAUSA300_0747	YP_493449.1	3.66e-18	-1.10349	0.465389	2.14874	17.44
hypothetical protein CDS	SAUSA300_0933	YP_493631.1	0.000555262	-1.10046	0.466368	2.14423	3.26
hypothetical protein CDS	SAUSA300_1902	YP_494554.1	7.04e-10	-1.10016	0.466464	2.14379	9.15
proline dipeptidase CDS	SAUSA300_1491	YP_494186.1	1.4e-07	-1.0993	0.466743	2.14251	6.85
acetyltransferase CDS	SAUSA300_0643	YP_493346.1	0.000238107	-1.0956	0.46794	2.13702	3.62
hypothetical protein CDS	SAUSA300_1018	YP_493716.1	4.01e-17	-1.09456	0.468277	2.13549	16.4
CBS domain-containing protein CDS	SAUSA300_1524	YP_494219.1	1.31e-15	-1.09107	0.469413	2.13032	14.88
pnpA CDS	SAUSA300_1167	YP_493864.1	6.74e-10	-1.09011	0.469725	2.12891	9.17
hypothetical protein CDS	SAUSA300_0593	YP_493296.1	5.16e-18	-1.0895	0.469926	2.128	17.29
amidohydrolase CDS	SAUSA300_0534	YP_493237.1	3.57e-08	-1.0888	0.470152	2.12697	7.45
hypothetical protein CDS	SAUSA300_1174	YP_493871.1	3.6e-18	-1.08642	0.470927	2.12347	17.44
glutamyl-aminopeptidase CDS	SAUSA300_1691	YP_494385.1	9.66e-16	-1.0856	0.471197	2.12226	15.01
phiSLT ORF78-like protein CDS	SAUSA300_1432	YP_494129.1	2.18e-11	-1.08514	0.471348	2.12158	10.66
hypothetical protein CDS	SAUSA300_2378	YP_495013.1	4.42e-12	-1.08449	0.471559	2.12063	11.35
hypothetical protein CDS	SAUSA300_0874	YP_493574.1	1.45e-21	-1.08404	0.471706	2.11997	20.84
hypothetical protein CDS	SAUSA300_0903	YP_493603.1	8.86e-23	-1.08382	0.47178	2.11963	22.05
phi77 ORF014-like protein, phage anti-repressor protein CDS	SAUSA300_1966	YP_494617.1	3.23e-05	-1.08223	0.472297	2.11731	4.49
rpsE CDS	SAUSA300_2187	YP_494822.1	0.000180815	-1.07313	0.475287	2.10399	3.74
hypothetical protein CDS	SAUSA300_1950	YP_494601.1	0.000596428	-1.07045	0.476169	2.10009	3.22
ATP-binding Mrp/Nbp35 family protein CDS	SAUSA300_2125	YP_494762.1	3.71e-09	-1.06893	0.476671	2.09788	8.43
hypothetical protein CDS	SAUSA300_1248	YP_493945.1	0.000441296	-1.06401	0.478301	2.09073	3.36
hypothetical protein CDS	SAUSA300_0856	YP_493556.1	0.000197769	-1.06236	0.478849	2.08834	3.7
hypothetical protein CDS	SAUSA300_0027	YP_492747.1	7.45e-24	-1.0614	0.479167	2.08695	23.13
sodium/bile acid symporter family protein CDS	SAUSA300_2268	YP_494903.1	6.21e-07	-1.0611	0.479265	2.08653	6.21
hypothetical protein CDS	SAUSA300_1180	YP_493877.1	2.88e-07	-1.05893	0.479988	2.08339	6.54
hisA CDS	SAUSA300_2607	YP_495241.1	9.72e-06	-1.05708	0.480602	2.08072	5.01
putative DNA primase CDS	SAUSA300_0809	YP_493509.1	1.41e-11	-1.05259	0.482103	2.07425	10.85
hypothetical protein CDS	SAUSA300_0770	YP_493470.1	0.00860815	-1.04882	0.483365	2.06883	2.07
rocD CDS	SAUSA300_0860	YP_493560.1	1.1e-05	-1.04662	0.484102	2.06568	4.96
MarR family transcriptional regulator CDS	SAUSA300_2331	YP_494966.1	3.74e-23	-1.04581	0.484373	2.06453	22.43
beta-lactamase CDS	SAUSA300_2386	YP_495021.1	1.73e-14	-1.04518	0.484584	2.06363	13.76
hypothetical protein CDS	SAUSA300_1041	YP_493739.1	1.96e-12	-1.04277	0.485394	2.06018	11.71
hypothetical protein CDS	SAUSA300_2350	YP_494985.1	0.00408765	-1.04192	0.48568	2.05897	2.39
hypothetical protein CDS	SAUSA300_0214	YP_492928.1	1.33e-06	-1.04126	0.485903	2.05803	5.88
alpha/beta fold family hydrolase CDS	SAUSA300_1194	YP_493891.1	1.56e-10	-1.02533	0.491299	2.03542	9.81
hypothetical protein CDS	SAUSA300_0484	YP_493193.1	8.7e-18	-1.02064	0.492898	2.02882	17.06
hypothetical protein CDS	SAUSA300_2299	YP_494934.1	3.35e-06	-1.01839	0.493668	2.02565	5.48
hypothetical protein CDS	SAUSA300_0981	YP_493679.1	6.86e-08	-1.01642	0.49434	2.0229	7.16
dtd CDS	SAUSA300_1589	YP_494284.1	5.98e-11	-1.01556	0.494635	2.02169	10.22
msrA CDS	SAUSA300_1256	YP_493953.1	4.57e-11	-1.01141	0.496062	2.01588	10.34
murF CDS	SAUSA300_2038	YP_494684.1	2.59e-06	-1.01099	0.496207	2.01529	5.59
putative thioredoxin CDS	SAUSA300_1690	YP_494384.1	8.44e-19	-1.00862	0.49702	2.01199	18.07
phi77 ORF069-like protein CDS	SAUSA300_1948	YP_494599.1	0.00961743	-1.00692	0.497606	2.00962	2.02
oppC CDS	SAUSA300_0896	YP_493596.1	0.000179351	-1.00597	0.497934	2.0083	3.75
narI CDS	SAUSA300_2340	YP_494975.1	8.08e-05	-1.00271	0.499062	2.00376	4.09
pgi CDS	SAUSA300_0865	YP_493565.1	6.38e-06	-1.00127	0.49956	2.00176	5.2
hypothetical protein CDS	SAUSA300_1534	YP_494229.1	3.48e-13	-1.00073	0.499747	2.00101	12.46

## Sheet: day-3 culture
Name	locus_tag	protein_id	Differential Expression Adjusted p-value	Differential Expression Log2 Ratio	Fold change	1/fold change	Differential Expression Absolute Confidence
ABC transporter permease CDS	SAUSA300_2307	YP_494942.1	3.7764e-69	-6.07925	0.0147899	67.6139	68.42
PTS system, sucrose-specific IIBC component CDS	SAUSA300_2324	YP_494959.1	6.3032e-185	-5.57146	0.0210292	47.553	184.2
hypothetical protein CDS	SAUSA300_2626	YP_495260.1	3.96673e-172	-5.42901	0.0232116	43.0819	171.4
alcohol dehydrogenase, zinc-containing CDS	SAUSA300_0055	YP_492774.1	3.44398e-40	-5.13487	0.0284611	35.1357	39.46
pyridoxal biosynthesis lyase PdxS CDS	SAUSA300_0504	YP_493207.1	5.37749e-115	-5.03957	0.0304046	32.8898	114.27
glnR CDS	SAUSA300_1200	YP_493897.1	3.96673e-172	-4.85826	0.034476	29.0057	171.4
hypothetical protein CDS	SAUSA300_2381	YP_495016.1	4.54649e-223	-4.70033	0.0384646	25.9979	222.34
4-aminobutyrate aminotransferase CDS	SAUSA300_2539	YP_495173.1	2.044e-59	-4.64408	0.0399939	25.0038	58.69
amt CDS	SAUSA300_1996	YP_494647.1	9.08853e-74	-4.63792	0.040165	24.8973	73.04
glutamine amidotransferase subunit PdxT CDS	SAUSA300_0505	YP_493208.1	1.50357e-183	-4.60709	0.0410324	24.371	182.82
hypothetical protein CDS	SAUSA300_2592	YP_495226.1	1.29323e-70	-4.35518	0.0488608	20.4663	69.89
hypothetical protein CDS	SAUSA300_0365	YP_493079.1	2.14606e-64	-4.31806	0.0501344	19.9464	63.67
lip CDS	SAUSA300_2603	YP_495237.1	1.36207e-40	-4.10809	0.0579884	17.2448	39.87
short chain dehydrogenase/reductase family oxidoreductase CDS	SAUSA300_2422	YP_495057.1	2.2874e-257	-3.917	0.066201	15.1055	256.64
ilvD CDS	SAUSA300_2006	YP_494657.1	3.8516e-33	-3.85292	0.0692077	14.4493	32.41
hypothetical protein CDS	SAUSA300_0842	YP_493542.1	1.23497e-181	-3.83366	0.0701382	14.2576	180.91
hypothetical protein CDS	SAUSA300_2543	YP_495177.1	1.25142e-116	-3.82332	0.0706425	14.1558	115.9
ABC transporter ATP-binding protein CDS	SAUSA300_2306	YP_494941.1	9.16852e-39	-3.78313	0.0726381	13.7669	38.04
PTS system, IIA component CDS	SAUSA300_0259	YP_492973.1	2.3229e-52	-3.77401	0.0730987	13.6801	51.63
NADH dehydrogenase subunit 5 CDS	SAUSA300_0425	YP_493138.1	2.75442e-58	-3.75624	0.0740046	13.5127	57.56
ABC transporter ATP-binding protein CDS	SAUSA300_2399	YP_495034.1	3.43368e-82	-3.74882	0.074386	13.4434	81.46
hypothetical protein CDS	SAUSA300_0374	YP_493088.1	4.8942e-36	-3.67616	0.0782288	12.783	35.31
hypothetical protein CDS	SAUSA300_1788	YP_494471.1	1.27607e-77	-3.66286	0.0789529	12.6658	76.89
hypothetical protein CDS	SAUSA300_0753	YP_493454.1	1.35073e-210	-3.65809	0.0792148	12.6239	209.87
hisC CDS	SAUSA300_0708	YP_493411.1	2.14281e-48	-3.64998	0.0796611	12.5532	47.67
chaperone protein HchA CDS	SAUSA300_0536	YP_493239.1	4.14423e-100	-3.62276	0.0811783	12.3186	99.38
hypothetical protein CDS	SAUSA300_2131	YP_494768.1	6.48738e-239	-3.60205	0.0823523	12.143	238.19
hypothetical protein CDS	SAUSA300_0711	YP_493414.1	4.56586e-149	-3.59653	0.082668	12.0966	148.34
amino acid permease family protein CDS	SAUSA300_2538	YP_495172.1	3.51814e-41	-3.59237	0.0829067	12.0618	40.45
glycine betaine transporter CDS	SAUSA300_2145	YP_494781.1	1.48543e-59	-3.58329	0.0834303	11.9861	58.83
hypothetical protein CDS	SAUSA300_2148	YP_494784.1	5.73888e-136	-3.58135	0.0835425	11.97	135.24
hypothetical protein CDS	SAUSA300_0929	YP_493627.1	1.79914e-56	-3.58121	0.0835504	11.9688	55.74
ImpB/MucB/SamB family protein CDS	SAUSA300_1259	YP_493956.1	1.90697e-53	-3.56207	0.0846661	11.8111	52.72
glutamyl-aminopeptidase CDS	SAUSA300_2400	YP_495035.1	3.41376e-262	-3.5441	0.0857271	11.6649	261.47
catalase CDS	SAUSA300_1232	YP_493929.1	8.85111e-86	-3.52682	0.0867602	11.526	85.05
hypothetical protein CDS	SAUSA300_2618	YP_495252.1	3.35744e-44	-3.52459	0.0868944	11.5082	43.47
glnA CDS	SAUSA300_1201	YP_493898.1	1.19156e-111	-3.51939	0.0872085	11.4668	110.92
hypothetical protein CDS	SAUSA300_0668	YP_493371.1	3.3428e-55	-3.49862	0.0884728	11.3029	54.48
hypothetical protein CDS	SAUSA300_0426	YP_493139.1	9.90059e-87	-3.49805	0.0885082	11.2984	86
nrdR CDS	SAUSA300_1632	YP_494327.1	6.19923e-179	-3.46259	0.0907105	11.0241	178.21
hypothetical protein CDS	SAUSA300_2447	YP_495081.1	1.91743e-181	-3.46253	0.090714	11.0237	180.72
hypothetical protein CDS	SAUSA300_2507	YP_495141.1	1.57649e-45	-3.46062	0.0908339	11.0091	44.8
Cys/Met metabolism PLP-dependent enzyme CDS	SAUSA300_0360	YP_493074.1	4.87517e-43	-3.45104	0.0914395	10.9362	42.31
gltB CDS	SAUSA300_0445	YP_493158.1	7.12683e-51	-3.4501	0.0914989	10.9291	50.15
putative homoserine O-acetyltransferase CDS	SAUSA300_0012	YP_492734.1	1.31396e-116	-3.43763	0.0922933	10.835	115.88
putative transporter CDS	SAUSA300_2417	YP_495052.1	1.44393e-55	-3.43742	0.0923065	10.8335	54.84
ilvB CDS	SAUSA300_2007	YP_494658.1	2.23814e-23	-3.41792	0.0935626	10.688	22.65
hypothetical protein CDS	SAUSA300_1581	YP_494276.1	2.91394e-260	-3.36458	0.0970871	10.3	259.54
putative transporter CDS	SAUSA300_2449	YP_495083.1	2.48715e-33	-3.34688	0.0982855	10.1744	32.6
ABC transporter ATP-binding protein CDS	SAUSA300_0796	YP_493496.1	7.5572e-123	-3.32551	0.099752	10.0249	122.12
methylated DNA-protein cysteine methyltransferase CDS	SAUSA300_2485	YP_495119.1	6.73755e-111	-3.32329	0.0999057	10.0094	110.17
aldehyde dehydrogenase family protein CDS	SAUSA300_2076	YP_494722.1	1.18886e-53	-3.28619	0.102508	9.75529	52.92
OsmC/Ohr family protein CDS	SAUSA300_1668	YP_494362.1	5.31241e-90	-3.2585	0.104495	9.56985	89.27
putative translaldolase CDS	SAUSA300_1725	YP_494418.1	3.55642e-94	-3.24646	0.10537	9.49034	93.45
hypothetical protein CDS	SAUSA300_1582	YP_494277.1	3.87252e-92	-3.23977	0.10586	9.44644	91.41
acsA CDS	SAUSA300_1679	YP_494373.1	2.45795e-35	-3.19952	0.108855	9.18653	34.61
hypothetical protein CDS	SAUSA300_2629	YP_495263.1	1.33326e-53	-3.12112	0.114934	8.70064	52.88
hypothetical protein CDS	SAUSA300_0843	YP_493543.1	8.68212e-53	-3.08346	0.117974	8.47645	52.06
glucose 1-dehydrogenase-like protein CDS	SAUSA300_2416	YP_495051.2	7.00582e-48	-3.071	0.118997	8.40357	47.15
ABC transporter ATP-binding protein CDS	SAUSA300_0309	YP_493023.1	2.07973e-93	-3.06453	0.119532	8.36595	92.68
ilvN CDS	SAUSA300_2008	YP_494659.1	6.87969e-17	-3.0535	0.120449	8.30224	16.16
yfiA CDS	SAUSA300_0736	YP_493439.1	2.67893e-27	-3.04962	0.120774	8.27994	26.57
hypothetical protein CDS	SAUSA300_0010	YP_492732.1	3.5546e-34	-3.03171	0.122282	8.1778	33.45
pgk CDS	SAUSA300_0757	YP_493458.1	6.0589e-48	-3.03113	0.122332	8.17449	47.22
hypothetical protein CDS	SAUSA300_0848	YP_493548.1	1.26578e-23	-3.01071	0.124075	8.05962	22.9
hypothetical protein CDS	SAUSA300_0385	YP_493099.1	2.70546e-35	-3.01053	0.124091	8.05863	34.57
hypothetical protein CDS	SAUSA300_0667	YP_493370.1	5.63603e-38	-2.98498	0.126308	7.91714	37.25
hypothetical protein CDS	SAUSA300_2097	YP_494743.1	7.48959e-50	-2.95386	0.129062	7.74821	49.13
ABC transporter ATP-binding protein CDS	SAUSA300_0435	YP_493148.1	2.65082e-43	-2.94932	0.129469	7.72384	42.58
NADH-dependent flavin oxidoreductase CDS	SAUSA300_0859	YP_493559.1	5.27915e-84	-2.93723	0.130559	7.65937	83.28
hypothetical protein CDS	SAUSA300_0173	YP_492887.1	6.78087e-25	-2.93373	0.130876	7.64082	24.17
pathogenicity island protein CDS	SAUSA300_0805	YP_493505.1	1.08384e-13	-2.9304	0.131178	7.62321	12.97
gpmI CDS	SAUSA300_0759	YP_493460.1	3.04481e-34	-2.92608	0.131571	7.60045	33.52
TOPRIM domain-containing protein CDS	SAUSA300_0794	YP_493494.1	1.40254e-79	-2.91926	0.132195	7.56458	78.85
hypothetical protein CDS	SAUSA300_1803	YP_494486.1	2.81298e-227	-2.91617	0.132479	7.54837	226.55
acetyltransferase CDS	SAUSA300_0343	YP_493057.1	2.5427e-92	-2.91553	0.132537	7.54506	91.59
gap CDS	SAUSA300_0756	YP_493457.1	5.44259e-33	-2.90154	0.133828	7.47225	32.26
oppB CDS	SAUSA300_0887	YP_493587.1	1.48213e-38	-2.89753	0.134201	7.4515	37.83
putative AMP-binding enzyme CDS	SAUSA300_2542	YP_495176.1	8.39726e-78	-2.86012	0.137727	7.26075	77.08
signal transduction protein TRAP CDS	SAUSA300_1784	YP_494467.1	4.63782e-44	-2.85829	0.137901	7.25156	43.33
phi77 ORF045-like protein CDS	SAUSA300_1937	YP_494588.1	2.74324e-10	-2.77968	0.145624	6.86702	9.56
NLPA lipoprotein CDS	SAUSA300_0437	YP_493150.1	1.07123e-13	-2.7727	0.146331	6.83384	12.97
pyrF CDS	SAUSA300_1097	YP_493794.1	8.25496e-15	-2.76686	0.146924	6.80626	14.08
putA CDS	SAUSA300_1711	YP_494404.1	6.61743e-61	-2.76456	0.147158	6.79541	60.18
hypothetical protein CDS	SAUSA300_2376	YP_495011.1	2.56153e-58	-2.75386	0.148254	6.7452	57.59
budA CDS	SAUSA300_2165	YP_494801.1	3.79341e-15	-2.74746	0.148912	6.71536	14.42
alcohol dehydrogenase, zinc-containing CDS	SAUSA300_2147	YP_494783.1	3.73417e-41	-2.74621	0.149042	6.70953	40.43
hypothetical protein CDS	SAUSA300_2361	YP_494996.1	5.50313e-45	-2.72883	0.150848	6.62918	44.26
mscL CDS	SAUSA300_1244	YP_493941.1	1.5626e-28	-2.72779	0.150957	6.62442	27.81
FUR family transcriptional regulator CDS	SAUSA300_1842	YP_494494.1	1.43061e-68	-2.71263	0.152551	6.55517	67.84
hypothetical protein CDS	SAUSA300_0384	YP_493098.1	3.73898e-126	-2.70868	0.15297	6.53722	125.43
inositol monophosphatase family protein CDS	SAUSA300_2260	YP_494895.1	4.73894e-159	-2.70778	0.153066	6.53314	158.32
acuA CDS	SAUSA300_1680	YP_494374.1	9.20455e-42	-2.70718	0.153129	6.53044	41.04
hypothetical protein CDS	SAUSA300_2327	YP_494962.1	4.42494e-63	-2.70431	0.153434	6.51748	62.35
dihydroxyacetone kinase subunit DhaK CDS	SAUSA300_0636	YP_493339.1	1.74996e-204	-2.67706	0.156359	6.39553	203.76
tpx CDS	SAUSA300_1659	YP_494353.1	1.47794e-18	-2.6744	0.156649	6.38371	17.83
tpiA CDS	SAUSA300_0758	YP_493459.1	1.56307e-40	-2.66761	0.157387	6.35377	39.81
hypothetical protein CDS	SAUSA300_0177	YP_492891.1	4.16225e-65	-2.66325	0.157864	6.33456	64.38
aldA2 CDS	SAUSA300_1901	YP_494553.1	9.26957e-128	-2.66305	0.157886	6.3337	127.03
ABC transporter permease CDS	SAUSA300_0176	YP_492890.1	4.63388e-12	-2.65694	0.158556	6.30692	11.33
lexA CDS	SAUSA300_1237	YP_493934.1	3.1569e-46	-2.65306	0.158983	6.28999	45.5
hypothetical protein CDS	SAUSA300_2144	YP_494780.1	1.05278e-86	-2.63961	0.160471	6.23165	85.98
hypothetical protein CDS	SAUSA300_0732	YP_493435.1	9.17977e-67	-2.63517	0.160966	6.21249	66.04
homoserine dehydrogenase CDS	SAUSA300_1226	YP_493923.1	6.62205e-25	-2.62203	0.162439	6.15615	24.18
regulatory protein SpoVG CDS	SAUSA300_0475	YP_493184.1	2.72393e-31	-2.6216	0.162487	6.15434	30.56
hypothetical protein CDS	SAUSA300_1909	YP_494561.1	5.8612e-63	-2.61743	0.162957	6.13657	62.23
hypothetical protein CDS	SAUSA300_1107	YP_493804.1	6.79008e-64	-2.61468	0.163269	6.12488	63.17
hypothetical protein CDS	SAUSA300_1296	YP_493993.1	2.54442e-84	-2.61034	0.163761	6.10646	83.59
pyrE CDS	SAUSA300_1098	YP_493795.1	2.91012e-18	-2.59862	0.165097	6.05706	17.54
hypothetical protein CDS	SAUSA300_1804	YP_494487.1	4.19188e-118	-2.59316	0.165722	6.0342	117.38
alsS CDS	SAUSA300_2166	YP_494802.1	1.54832e-11	-2.5921	0.165844	6.02975	10.81
treP CDS	SAUSA300_0448	YP_493160.1	8.94474e-62	-2.58895	0.166207	6.01659	61.05
phi77 ORF015-like protein protease CDS	SAUSA300_1939	YP_494590.1	5.84356e-22	-2.58619	0.166525	6.0051	21.23
spxA CDS	SAUSA300_0898	YP_493598.1	5.3091e-45	-2.58521	0.166638	6.00105	44.27
universal stress protein CDS	SAUSA300_0067	YP_492786.1	9.25633e-64	-2.5849	0.166674	5.99974	63.03
putative lipoprotein CDS	SAUSA300_0175	YP_492889.1	1.57326e-13	-2.58321	0.166869	5.99271	12.8
hypothetical protein CDS	SAUSA300_1862	YP_494514.1	7.12489e-141	-2.58172	0.167041	5.98654	140.15
hypothetical protein CDS	SAUSA300_2474	YP_495108.1	5.70057e-70	-2.58102	0.167123	5.98363	69.24
acetyltransferase CDS	SAUSA300_0785	YP_493485.1	5.63055e-36	-2.57751	0.16753	5.96908	35.25
hypothetical protein CDS	SAUSA300_2056	YP_494702.1	2.7901e-67	-2.57611	0.167692	5.9633	66.55
hypothetical protein CDS	SAUSA300_0111	YP_492828.1	8.63969e-85	-2.55698	0.169931	5.88475	84.06
ABC transporter permease CDS	SAUSA300_2358	YP_494993.1	3.38111e-115	-2.55542	0.170115	5.87837	114.47
fdhD CDS	SAUSA300_2231	YP_494866.1	8.39947e-30	-2.55212	0.170504	5.86497	29.08
recA CDS	SAUSA300_1178	YP_493875.2	2.90133e-94	-2.55177	0.170545	5.86355	93.54
fruA CDS	SAUSA300_0685	YP_493388.1	1.21949e-169	-2.53242	0.172848	5.78543	168.91
hypothetical protein CDS	SAUSA300_2068	YP_494714.1	6.59034e-17	-2.53117	0.172998	5.78042	16.18
hypothetical protein CDS	SAUSA300_1903	YP_494555.1	2.07773e-13	-2.52154	0.174157	5.74194	12.68
hypothetical protein CDS	SAUSA300_2475	YP_495109.1	5.97492e-37	-2.51641	0.174777	5.72157	36.22
hypothetical protein CDS	SAUSA300_2619	YP_495253.1	6.48152e-08	-2.51276	0.175219	5.70713	7.19
aminotransferase, class V CDS	SAUSA300_1669	YP_494363.1	1.35778e-44	-2.51106	0.175426	5.7004	43.87
carB CDS	SAUSA300_1096	YP_493793.1	1.15283e-11	-2.50594	0.17605	5.68019	10.94
gltA CDS	SAUSA300_1641	YP_494336.1	3.7871e-53	-2.50592	0.176052	5.68013	52.42
ABC transporter permease CDS	SAUSA300_0436	YP_493149.1	3.6888e-09	-2.50544	0.176112	5.67821	8.43
hypothetical protein CDS	SAUSA300_0174	YP_492888.1	1.30269e-12	-2.50357	0.17634	5.67086	11.89
estA CDS	SAUSA300_2564	YP_495198.1	4.27243e-81	-2.50351	0.176347	5.67064	80.37
ABC transporter permease CDS	SAUSA300_0797	YP_493497.1	7.33771e-18	-2.49883	0.17692	5.65226	17.13
ABC transporter permease CDS	SAUSA300_0308	YP_493022.1	5.4541e-140	-2.49735	0.177101	5.64648	139.26
hypothetical protein CDS	SAUSA300_1932	YP_494583.1	1.73707e-08	-2.48496	0.178629	5.59821	7.76
pfoR CDS	SAUSA300_0310	YP_493024.1	6.23087e-37	-2.48064	0.179165	5.58144	36.21
ilvE CDS	SAUSA300_0539	YP_493242.1	1.00075e-64	-2.47481	0.17989	5.55894	64
hypothetical protein CDS	SAUSA300_2206	YP_494841.1	1.85435e-47	-2.47285	0.180135	5.5514	46.73
hypothetical protein CDS	SAUSA300_1070	YP_493767.1	4.19247e-17	-2.47268	0.180156	5.55073	16.38
dapD CDS	SAUSA300_1290	YP_493987.1	3.07452e-26	-2.47175	0.180273	5.54715	25.51
srtA CDS	SAUSA300_2467	YP_495101.1	3.51406e-105	-2.46296	0.181374	5.51347	104.45
aldo/keto reductase family oxidoreductase CDS	SAUSA300_0688	YP_493391.1	9.57585e-143	-2.45961	0.181795	5.50069	142.02
thrC CDS	SAUSA300_1227	YP_493924.1	3.41936e-28	-2.432	0.185309	5.3964	27.47
mraZ CDS	SAUSA300_1072	YP_493769.1	4.4976e-23	-2.43158	0.185363	5.39483	22.35
hypothetical protein CDS	SAUSA300_2632	YP_495266.1	1.24288e-53	-2.43064	0.185484	5.39131	52.91
ABC transporter ATP-binding protein CDS	SAUSA300_2357	YP_494992.1	9.44009e-153	-2.4285	0.185759	5.38332	152.03
hypothetical protein CDS	SAUSA300_0207	YP_492921.1	2.69761e-32	-2.4237	0.186377	5.36547	31.57
putative transcriptional regulator CDS	SAUSA300_0804	YP_493504.1	9.83364e-08	-2.42217	0.186575	5.35978	7.01
dapB CDS	SAUSA300_1289	YP_493986.1	1.68481e-39	-2.41485	0.187525	5.33263	38.77
hypothetical protein CDS	SAUSA300_2261	YP_494896.1	1.64098e-98	-2.41042	0.188101	5.31628	97.78
hypothetical protein CDS	SAUSA300_2502	YP_495136.1	1.16693e-78	-2.39843	0.189671	5.27229	77.93
gltD CDS	SAUSA300_0446	YP_493159.1	2.31682e-39	-2.38308	0.191699	5.2165	38.64
putative endoribonuclease L-PSP CDS	SAUSA300_0474	YP_493183.1	5.88905e-34	-2.37228	0.19314	5.1776	33.23
hypothetical protein CDS	SAUSA300_2548	YP_495182.1	1.90223e-52	-2.34957	0.196204	5.09674	51.72
hypothetical protein CDS	SAUSA300_1967	YP_494618.1	9.46692e-11	-2.34763	0.196468	5.08989	10.02
M20/M25/M40 family peptidase CDS	SAUSA300_1460	YP_494156.1	2.68051e-101	-2.34247	0.197173	5.07169	100.57
putative cobalt ABC transporter ATP-binding protein CDS	SAUSA300_2617	YP_495251.1	1.71881e-13	-2.3389	0.197661	5.05916	12.76
hypothetical protein CDS	SAUSA300_2529	YP_495163.1	1.85363e-08	-2.33707	0.197912	5.05274	7.73
glyoxalase family protein CDS	SAUSA300_0338	YP_493052.1	2.60498e-37	-2.33647	0.197995	5.05064	36.58
putative N-acetyltransferase CDS	SAUSA300_2631	YP_495265.1	4.50292e-69	-2.33467	0.198241	5.04437	68.35
treC CDS	SAUSA300_0449	YP_493161.1	2.44486e-91	-2.32831	0.199117	5.02216	90.61
PadR family transcriptional regulator CDS	SAUSA300_2625	YP_495259.1	1.48608e-33	-2.32662	0.19935	5.0163	32.83
cell wall surface anchor family protein CDS	SAUSA300_0136	YP_492853.1	7.61251e-13	-2.32519	0.199548	5.01133	12.12
acetyltransferase CDS	SAUSA300_2468	YP_495102.1	5.19576e-23	-2.3168	0.200713	4.98225	22.28
hypothetical protein CDS	SAUSA300_1856	YP_494508.1	9.33612e-11	-2.31679	0.200713	4.98224	10.03
putative peptidase CDS	SAUSA300_2087	YP_494733.1	7.05625e-64	-2.30843	0.20188	4.95345	63.15
hutG CDS	SAUSA300_2281	YP_494916.1	1.42355e-10	-2.30248	0.202714	4.93305	9.85
hypothetical protein CDS	SAUSA300_0781	YP_493482.1	6.79008e-64	-2.30154	0.202846	4.92985	63.17
DNA polymerase IV CDS	SAUSA300_1876	YP_494528.1	2.00594e-45	-2.30005	0.203056	4.92474	44.7
hypothetical protein CDS	SAUSA300_1736	YP_494427.1	9.97169e-18	-2.2982	0.203316	4.91844	17
hypothetical protein CDS	SAUSA300_2143	YP_494779.1	6.29813e-92	-2.29622	0.203596	4.91168	91.2
sodium dependent transporter CDS	SAUSA300_0432	YP_493145.1	1.1851e-29	-2.29064	0.204385	4.89273	28.93
OsmC/Ohr family protein CDS	SAUSA300_0786	YP_493486.1	5.62172e-10	-2.28041	0.20584	4.85815	9.25
ilvC CDS	SAUSA300_2009	YP_494660.1	3.36829e-22	-2.27928	0.206	4.85437	21.47
hypothetical protein CDS	SAUSA300_0428	YP_493141.1	5.62944e-32	-2.2759	0.206484	4.84298	31.25
hypothetical protein CDS	SAUSA300_0782	YP_493481.1	5.38919e-19	-2.27398	0.206759	4.83656	18.27
msrA CDS	SAUSA300_1317	YP_494014.1	3.01562e-133	-2.26969	0.207374	4.82221	132.52
response regulator protein CDS	SAUSA300_2308	YP_494943.1	6.23963e-31	-2.26746	0.207696	4.81474	30.2
formate dehydrogenase, alpha subunit CDS	SAUSA300_2258	YP_494893.1	3.34629e-41	-2.26707	0.207751	4.81346	40.48
aminotransferase, class I CDS	SAUSA300_0952	YP_493650.1	2.99523e-41	-2.26482	0.208075	4.80596	40.52
hypothetical protein CDS	SAUSA300_0086	YP_492804.1	4.9706e-25	-2.25986	0.208793	4.78944	24.3
haloacid dehalogenase-like hydrolase CDS	SAUSA300_2102	YP_494748.1	3.1519e-116	-2.24908	0.210359	4.75379	115.5
sarA CDS	SAUSA300_0605	YP_493308.1	7.69275e-135	-2.24721	0.210631	4.74765	134.11
hutH CDS	SAUSA300_0008	YP_492730.1	1.6857e-111	-2.24483	0.210979	4.73981	110.77
oppF CDS	SAUSA300_0890	YP_493590.1	1.47949e-31	-2.24436	0.211047	4.73827	30.83
hypothetical protein CDS	SAUSA300_0666	YP_493369.1	2.74698e-31	-2.24147	0.211471	4.72878	30.56
glcT CDS	SAUSA300_1253	YP_493950.1	1.34608e-28	-2.23785	0.212002	4.71693	27.87
hypothetical protein CDS	SAUSA300_1904	YP_494556.1	1.92101e-186	-2.22995	0.213166	4.69119	185.72
hypothetical protein CDS	SAUSA300_2246	YP_494881.1	4.97664e-69	-2.2213	0.214448	4.66314	68.3
glutathione peroxidase CDS	SAUSA300_1197	YP_493894.1	2.8109e-13	-2.21668	0.215136	4.64822	12.55
dapA CDS	SAUSA300_1288	YP_493985.1	1.46342e-22	-2.21604	0.215231	4.64617	21.83
hypothetical protein CDS	SAUSA300_2473	YP_495107.1	1.03422e-74	-2.21314	0.215665	4.63683	73.99
hypothetical protein CDS	SAUSA300_0779	YP_493479.1	4.35137e-46	-2.1948	0.218424	4.57825	45.36
hutU CDS	SAUSA300_2278	YP_494913.1	5.0308e-09	-2.18888	0.219321	4.55952	8.3
phytoene dehydrogenase CDS	SAUSA300_2501	YP_495135.1	3.84182e-32	-2.18421	0.220033	4.54477	31.42
hypothetical protein CDS	SAUSA300_1665	YP_494359.1	3.97899e-45	-2.17723	0.2211	4.52284	44.4
fabF CDS	SAUSA300_0886	YP_493586.1	1.27672e-29	-2.16913	0.222345	4.49751	28.89
gntR CDS	SAUSA300_2444	YP_495078.1	5.69337e-55	-2.16884	0.222389	4.49663	54.24
phi77 ORF006-like protein capsid protein CDS	SAUSA300_1938	YP_494589.1	1.45831e-08	-2.15875	0.223951	4.46527	7.84
hypothetical protein CDS	SAUSA300_0427	YP_493140.1	1.41377e-10	-2.15806	0.224057	4.46315	9.85
putative lysophospholipase CDS	SAUSA300_0070	YP_492788.1	4.96262e-54	-2.15739	0.224161	4.46108	53.3
ABC transporter ATP-binding protein CDS	SAUSA300_2103	YP_494749.1	9.63746e-37	-2.15366	0.224742	4.44954	36.02
FAD/NAD(P)-binding Rossmann fold superfamily protein CDS	SAUSA300_0394	YP_493108.1	1.24775e-35	-2.15031	0.225265	4.43923	34.9
hypothetical protein CDS	SAUSA300_2593	YP_495227.1	1.25804e-35	-2.14844	0.225557	4.43348	34.9
ABC transporter substrate-binding protein CDS	SAUSA300_0798	YP_493498.1	1.06903e-15	-2.12908	0.228604	4.37438	14.97
hypothetical protein CDS	SAUSA300_0602	YP_493305.1	1.91973e-12	-2.12873	0.228659	4.37333	11.72
short chain dehydrogenase/reductase family oxidoreductase CDS	SAUSA300_2275	YP_494910.1	1.76509e-16	-2.11334	0.231111	4.32692	15.75
MarR family transcriptional regulator CDS	SAUSA300_2459	YP_495093.1	1.20698e-08	-2.11014	0.231625	4.31732	7.92
metal-dependent hydrolase CDS	SAUSA300_1653	YP_494347.1	3.28902e-60	-2.10178	0.23297	4.29239	59.48
hypothetical protein CDS	SAUSA300_2315	YP_494950.1	6.6834e-220	-2.09552	0.233984	4.27379	219.18
luciferase family protein CDS	SAUSA300_1580	YP_494275.1	2.45406e-06	-2.06947	0.238247	4.19732	5.61
putative NAD(P)H-flavin oxidoreductase CDS	SAUSA300_0381	YP_493095.1	9.77891e-33	-2.06923	0.238287	4.19662	32.01
hypothetical protein CDS	SAUSA300_0906	YP_493606.1	3.33428e-51	-2.06764	0.23855	4.192	50.48
clpP CDS	SAUSA300_0752	YP_493453.1	6.62662e-13	-2.06688	0.238676	4.18978	12.18
hypothetical protein CDS	SAUSA300_2348	YP_494983.1	3.81417e-27	-2.06679	0.238691	4.18952	26.42
aldo/keto reductase family protein CDS	SAUSA300_2159	YP_494795.1	1.72763e-50	-2.05442	0.240745	4.15377	49.76
trans-sulfuration enzyme family protein CDS	SAUSA300_0359	YP_493073.1	1.62015e-13	-2.05402	0.240812	4.15262	12.79
entB CDS	SAUSA300_0189	YP_492903.1	1.49869e-17	-2.05197	0.241154	4.14673	16.82
cysK CDS	SAUSA300_0491	YP_493200.1	4.40871e-23	-2.05027	0.241438	4.14185	22.36
hypothetical protein CDS	SAUSA300_1004	YP_493702.1	9.20073e-67	-2.04808	0.241806	4.13555	66.04
rocF CDS	SAUSA300_2114	YP_494760.1	1.68439e-66	-2.04317	0.24263	4.1215	65.77
asd CDS	SAUSA300_1287	YP_493984.1	1.01536e-11	-2.03695	0.243679	4.10376	10.99
adaptor protein CDS	SAUSA300_0899	YP_493599.1	9.17977e-67	-2.03635	0.24378	4.10207	66.04
ptsG CDS	SAUSA300_2476	YP_495110.1	5.21755e-18	-2.0317	0.244567	4.08887	17.28
treR CDS	SAUSA300_0450	YP_493162.1	8.00693e-36	-2.02775	0.245237	4.07768	35.1
hypothetical protein CDS	SAUSA300_1898	YP_494550.1	4.28251e-42	-2.02309	0.246031	4.06452	41.37
hypothetical protein CDS	SAUSA300_1997	YP_494648.1	1.32516e-11	-2.01751	0.246984	4.04884	10.88
hypothetical protein CDS	SAUSA300_1963	YP_494614.1	2.75039e-06	-2.0148	0.247449	4.04124	5.56
glycerate dehydrogenase-like protein CDS	SAUSA300_2254	YP_494889.1	2.25067e-23	-2.01231	0.247876	4.03428	22.65
hypothetical protein CDS	SAUSA300_0824	YP_493524.1	1.34027e-54	-2.00985	0.248298	4.02741	53.87
hypothetical protein CDS	SAUSA300_0942	YP_493640.1	2.91012e-18	-2.00917	0.248416	4.0255	17.54
asp23 CDS	SAUSA300_2142	YP_494778.1	2.86721e-162	-2.00373	0.249354	4.01037	161.54
putative ribosomal protein L7Ae-like CDS	SAUSA300_0529	YP_493232.1	7.75337e-104	-2.0035	0.249394	4.00972	103.11
carbon-nitrogen family hydrolase CDS	SAUSA300_1987	YP_494638.1	5.16545e-61	-2.00123	0.249787	4.00341	60.29
phi77 ORF020-like protein, phage major tail protein CDS	SAUSA300_1934	YP_494585.1	1.34367e-07	-1.99316	0.251188	3.98107	6.87
hypothetical protein CDS	SAUSA300_2590	YP_495224.1	2.79753e-19	-1.96877	0.255471	3.91434	18.55
oppD CDS	SAUSA300_0889	YP_493589.1	4.63365e-15	-1.95652	0.257649	3.88124	14.33
hypothetical protein CDS	SAUSA300_2404	YP_495039.1	1.97364e-70	-1.95153	0.258543	3.86783	69.7
hypothetical protein CDS	SAUSA300_1936	YP_494587.1	2.07295e-07	-1.9502	0.25878	3.86428	6.68
hypothetical protein CDS	SAUSA300_1304	YP_494001.1	1.5935e-18	-1.94915	0.258969	3.86147	17.8
phi77 ORF100-like protein CDS	SAUSA300_1931	YP_494582.1	4.09973e-06	-1.94604	0.259528	3.85315	5.39
ABC transporter protein CDS	SAUSA300_2557	YP_495191.1	7.98597e-23	-1.94431	0.25984	3.84853	22.1
hypothetical protein CDS	SAUSA300_0657	YP_493360.1	3.47324e-76	-1.94227	0.260207	3.8431	75.46
putative traG membrane protein CDS	SAUSA300_1480	YP_494175.1	1.42314e-15	-1.94114	0.260411	3.84008	14.85
hypothetical protein CDS	SAUSA300_1277	YP_493974.1	3.66176e-38	-1.93827	0.260929	3.83247	37.44
hypothetical protein CDS	SAUSA300_0603	YP_493306.1	1.18504e-28	-1.93269	0.261941	3.81765	27.93
putative osmoprotectant ABC transporter ATP-binding protein CDS	SAUSA300_0706	YP_493409.1	1.04862e-51	-1.92702	0.262972	3.80268	50.98
aldehyde dehydrogenase CDS	SAUSA300_0170	YP_492884.1	1.14629e-59	-1.92472	0.263391	3.79664	58.94
gnd CDS	SAUSA300_1459	YP_494155.1	2.57898e-52	-1.92314	0.26368	3.79248	51.59
hypothetical protein CDS	SAUSA300_1574	YP_494269.1	4.89981e-81	-1.92097	0.264077	3.78678	80.31
glyoxalase family protein CDS	SAUSA300_1458	YP_494154.1	1.16993e-13	-1.92072	0.264122	3.78613	12.93
hypothetical protein CDS	SAUSA300_2398	YP_495033.1	2.85892e-10	-1.91761	0.264694	3.77795	9.54
CsbD-like superfamily protein CDS	SAUSA300_0816	YP_493516.1	2.58723e-41	-1.91692	0.26482	3.77615	40.59
eno CDS	SAUSA300_0760	YP_493461.1	1.37686e-12	-1.91283	0.265571	3.76547	11.86
thrB CDS	SAUSA300_1228	YP_493925.1	1.06738e-15	-1.90846	0.266377	3.75408	14.97
hypothetical protein CDS	SAUSA300_2481	YP_495115.1	1.67353e-06	-1.90216	0.267542	3.73773	5.78
hypothetical protein CDS	SAUSA300_2086	YP_494732.1	2.48242e-30	-1.90188	0.267594	3.73701	29.61
phiPVL ORF17-like protein CDS	SAUSA300_1925	YP_494576.1	1.24467e-09	-1.8918	0.26947	3.71098	8.9
fabZ CDS	SAUSA300_2054	YP_494700.1	3.2674e-18	-1.87372	0.272869	3.66476	17.49
hypothetical protein CDS	SAUSA300_2215	YP_494850.1	2.20853e-25	-1.8728	0.273043	3.66243	24.66
phi77 ORF011-like protein, phage transcriptional repressor CDS	SAUSA300_1969	YP_494620.1	1.18513e-48	-1.87137	0.273314	3.6588	47.93
hypothetical protein CDS	SAUSA300_1685	YP_494379.1	2.74977e-12	-1.86726	0.274093	3.64839	11.56
hypothetical protein CDS	SAUSA300_1314	YP_494011.1	1.82442e-37	-1.85951	0.27557	3.62884	36.74
prsA CDS	SAUSA300_1790	YP_494473.1	4.03854e-115	-1.84995	0.277403	3.60487	114.39
hypothetical protein CDS	SAUSA300_2272	YP_494907.1	5.59048e-35	-1.84264	0.278812	3.58665	34.25
2-amino-3-ketobutyrate coenzyme A ligase CDS	SAUSA300_0535	YP_493238.1	3.01867e-38	-1.83504	0.280284	3.56781	37.52
hypothetical protein CDS	SAUSA300_0795	YP_493495.1	1.02641e-24	-1.83112	0.281047	3.55813	23.99
HIT family protein CDS	SAUSA300_1787	YP_494470.1	2.83237e-69	-1.82263	0.282705	3.53725	68.55
glycosyl transferase CDS	SAUSA300_2500	YP_495134.1	3.05925e-09	-1.81457	0.284289	3.51754	8.51
rnc CDS	SAUSA300_1126	YP_493823.1	6.31699e-63	-1.80972	0.285246	3.50575	62.2
aldo/keto reductase family oxidoreductase CDS	SAUSA300_1728	YP_494420.1	9.35302e-37	-1.80656	0.285872	3.49807	36.03
hypothetical protein CDS	SAUSA300_1693	YP_494387.1	8.81465e-50	-1.80405	0.286369	3.492	49.05
hypothetical protein CDS	SAUSA300_0904	YP_493604.1	3.70433e-42	-1.80341	0.286496	3.49045	41.43
hypothetical protein CDS	SAUSA300_2236	YP_494871.1	5.13168e-48	-1.80249	0.28668	3.48821	47.29
putative maltose ABC transporter maltose-binding protein CDS	SAUSA300_0209	YP_492923.1	1.39229e-42	-1.79717	0.287739	3.47537	41.86
alcohol dehydrogenase, zinc-containing CDS	SAUSA300_2146	YP_494782.1	3.37259e-50	-1.79695	0.287783	3.47484	49.47
hypothetical protein CDS	SAUSA300_0178	YP_492892.1	1.25799e-11	-1.7952	0.288132	3.47063	10.9
ebpS CDS	SAUSA300_1370	YP_494067.1	4.08011e-74	-1.79071	0.28903	3.45985	73.39
hypothetical protein CDS	SAUSA300_1351	YP_494048.1	3.23933e-07	-1.78112	0.290957	3.43694	6.49
hypothetical protein CDS	SAUSA300_1863	YP_494515.1	4.36317e-09	-1.77853	0.29148	3.43076	8.36
hypothetical protein CDS	SAUSA300_0339	YP_493053.1	4.30067e-22	-1.77631	0.291929	3.42549	21.37
hypothetical protein CDS	SAUSA300_0011	YP_492733.1	2.46162e-07	-1.77421	0.292354	3.42051	6.61
ctsR CDS	SAUSA300_0507	YP_493210.1	9.89865e-14	-1.76924	0.293363	3.40875	13
hypothetical protein CDS	SAUSA300_0356	YP_493070.1	1.99141e-31	-1.76417	0.294397	3.39678	30.7
accessory regulator CDS	SAUSA300_0114	YP_492831.1	9.13458e-07	-1.76357	0.294518	3.39538	6.04
putative ribose operon repressor CDS	SAUSA300_0265	YP_492979.1	1.24926e-33	-1.76293	0.294649	3.39387	32.9
luxS CDS	SAUSA300_2088	YP_494734.1	5.84817e-19	-1.76231	0.294775	3.39241	18.23
MutT/nudix family protein CDS	SAUSA300_1449	YP_494145.1	8.4717e-27	-1.75366	0.296549	3.37213	26.07
hypothetical protein CDS	SAUSA300_2093	YP_494739.1	4.96317e-36	-1.75339	0.296603	3.37151	35.3
hypothetical protein CDS	SAUSA300_1230	YP_493927.1	1.40302e-09	-1.74914	0.297479	3.36158	8.85
amino acid ABC transporter amino acid-binding protein CDS	SAUSA300_2359	YP_494994.1	3.80067e-54	-1.7468	0.297963	3.35612	53.42
2-nitropropane dioxygenase family oxidoreductase CDS	SAUSA300_0825	YP_493525.1	6.13269e-44	-1.7465	0.298023	3.35544	43.21
MerR family transcriptional regulator CDS	SAUSA300_2160	YP_494796.1	2.12077e-07	-1.74593	0.298142	3.35411	6.67
phi77 ORF014-like protein, phage anti-repressor protein CDS	SAUSA300_1966	YP_494617.1	9.50261e-09	-1.74509	0.298316	3.35215	8.02
ATP-binding Mrp/Nbp35 family protein CDS	SAUSA300_2125	YP_494762.1	5.21655e-13	-1.73762	0.299864	3.33484	12.28
dnaI CDS	SAUSA300_1630	YP_494325.1	1.77505e-89	-1.7367	0.300056	3.33271	88.75
sgtB CDS	SAUSA300_1855	YP_494507.1	1.22948e-24	-1.73346	0.300731	3.32523	23.91
NAD-dependent deacetylase CDS	SAUSA300_2157	YP_494793.1	1.20276e-08	-1.73165	0.301107	3.32107	7.92
succinyl-diaminopimelate desuccinylase CDS	SAUSA300_1976	YP_494627.1	4.22951e-08	-1.73065	0.301316	3.31877	7.37
hypothetical protein CDS	SAUSA300_1479	YP_494174.1	2.1564e-24	-1.73023	0.301405	3.3178	23.67
hypothetical protein CDS	SAUSA300_0778	YP_493478.1	3.11001e-35	-1.72964	0.301527	3.31645	34.51
hypothetical protein CDS	SAUSA300_0056	YP_492775.1	1.81215e-07	-1.72507	0.302483	3.30597	6.74
hypothetical protein CDS	SAUSA300_1012	YP_493710.1	1.02419e-07	-1.72281	0.302957	3.30079	6.99
cadmium-exporting ATPase, truncation CDS	SAUSA300_0068	YP_492787.1	8.72637e-05	-1.72231	0.303063	3.29965	4.06
replication initiation and membrane attachment protein CDS	SAUSA300_1631	YP_494326.1	6.01983e-70	-1.72084	0.303373	3.29628	69.22
hypothetical protein CDS	SAUSA300_0871	YP_493571.1	1.33118e-23	-1.71787	0.303998	3.2895	22.88
hypothetical protein CDS	SAUSA300_1859	YP_494511.1	6.23499e-36	-1.71256	0.305119	3.27741	35.21
hypothetical protein CDS	SAUSA300_0857	YP_493557.1	2.44664e-09	-1.7049	0.306743	3.26005	8.61
sdrH CDS	SAUSA300_1985	YP_494636.1	9.36394e-60	-1.70269	0.307213	3.25507	59.03
phi77 ORF001-like protein, phage tail tape measure protein CDS	SAUSA300_1930	YP_494581.1	0.00113133	-1.70035	0.307711	3.2498	2.95
menC CDS	SAUSA300_1735	YP_494428.1	1.24736e-20	-1.69913	0.307971	3.24705	19.9
GTP pyrophosphokinase CDS	SAUSA300_0907	YP_493607.1	4.53708e-34	-1.69699	0.30843	3.24223	33.34
fumC CDS	SAUSA300_1801	YP_494484.1	3.68534e-15	-1.69602	0.308637	3.24005	14.43
UTP-glucose-1-phosphate uridylyltransferase family protein CDS	SAUSA300_2130	YP_494767.1	7.15577e-115	-1.69441	0.308981	3.23644	114.15
hypothetical protein CDS	SAUSA300_0790	YP_493490.1	4.90287e-50	-1.69414	0.309039	3.23584	49.31
bglA CDS	SAUSA300_0260	YP_492974.1	7.31601e-28	-1.68778	0.310405	3.2216	27.14
sdhA CDS	SAUSA300_1047	YP_493745.1	4.4248e-13	-1.68712	0.310547	3.22012	12.35
Gfo/Idh/MocA family oxidoreductase CDS	SAUSA300_0212	YP_492926.1	7.77237e-24	-1.68475	0.311057	3.21484	23.11
ipdC CDS	SAUSA300_0190	YP_492904.1	3.59363e-28	-1.68175	0.311705	3.20816	27.44
pyrC CDS	SAUSA300_1094	YP_493791.1	7.7299e-05	-1.68001	0.312081	3.20429	4.11
hypothetical protein CDS	SAUSA300_2299	YP_494934.1	4.67874e-07	-1.6749	0.313188	3.19297	6.33
cobalt transport family protein CDS	SAUSA300_2616	YP_495250.1	4.62339e-17	-1.67185	0.313851	3.18623	16.34
hypothetical protein CDS	SAUSA300_1964	YP_494615.1	4.04519e-07	-1.66808	0.314672	3.17791	6.39
LysE/YggA family protein CDS	SAUSA300_0784	YP_493484.1	1.04428e-25	-1.66796	0.314699	3.17764	24.98
hypothetical protein CDS	SAUSA300_0979	YP_493677.1	5.92554e-10	-1.66554	0.315227	3.17231	9.23
serA CDS	SAUSA300_1670	YP_494364.1	2.87096e-33	-1.66234	0.315925	3.1653	32.54
hypothetical protein CDS	SAUSA300_2284	YP_494919.1	1.627e-32	-1.65944	0.316563	3.15893	31.79
hypothetical protein CDS	SAUSA300_0679	YP_493382.1	3.1609e-12	-1.65936	0.316579	3.15877	11.5
hypothetical protein CDS	SAUSA300_0094	YP_492811.1	2.06853e-10	-1.65767	0.316952	3.15506	9.68
pepT CDS	SAUSA300_0727	YP_493430.1	1.63347e-15	-1.65716	0.317062	3.15395	14.79
hypothetical protein CDS	SAUSA300_0709	YP_493412.1	1.60971e-12	-1.65264	0.318057	3.1441	11.79
hypothetical protein CDS	SAUSA300_1850	YP_494502.1	6.9596e-16	-1.65227	0.318139	3.14328	15.16
proC CDS	SAUSA300_1452	YP_494148.1	2.85492e-26	-1.65033	0.318567	3.13906	25.54
narH CDS	SAUSA300_2342	YP_494977.1	5.34589e-23	-1.64643	0.319429	3.13059	22.27
glycosyl transferase, group 1 family protein CDS	SAUSA300_0550	YP_493253.1	8.77449e-104	-1.64523	0.319695	3.12798	103.06
hypothetical protein CDS	SAUSA300_1011	YP_493709.1	6.46883e-25	-1.6394	0.320991	3.11536	24.19
murA CDS	SAUSA300_2055	YP_494701.1	6.04795e-58	-1.63764	0.321382	3.11156	57.22
pyruvate ferredoxin oxidoreductase, alpha subunit CDS	SAUSA300_1182	YP_493879.1	3.38255e-35	-1.63651	0.321633	3.10913	34.47
hypothetical protein CDS	SAUSA300_1942	YP_494593.1	3.58094e-05	-1.63306	0.322404	3.1017	4.45
LysR family regulatory protein CDS	SAUSA300_2279	YP_494914.1	5.7062e-09	-1.62722	0.323712	3.08916	8.24
lipoate-protein ligase A family protein CDS	SAUSA300_0930	YP_493628.1	5.60046e-12	-1.62641	0.323894	3.08743	11.25
gamma-aminobutyrate permease CDS	SAUSA300_1231	YP_493928.1	1.01019e-41	-1.62499	0.324212	3.0844	41
hypothetical protein CDS	SAUSA300_1771	YP_494462.1	6.07139e-66	-1.62125	0.325055	3.07641	65.22
single-strand binding protein CDS	SAUSA300_1958	YP_494609.1	4.63679e-05	-1.62106	0.325096	3.07602	4.33
crr CDS	SAUSA300_1315	YP_494012.1	1.34098e-56	-1.61953	0.325441	3.07276	55.87
hysA CDS	SAUSA300_2161	YP_494797.1	5.53669e-11	-1.61856	0.32566	3.07069	10.26
putative maltose ABC transporter ATP-binding protein CDS	SAUSA300_0208	YP_492922.1	3.54447e-41	-1.61405	0.32668	3.0611	40.45
hypothetical protein CDS	SAUSA300_1684	YP_494378.1	8.73818e-12	-1.61393	0.326707	3.06084	11.06
ferritins family protein CDS	SAUSA300_1874	YP_494526.1	1.13768e-17	-1.61248	0.327036	3.05777	16.94
L-lactate dehydrogenase CDS	SAUSA300_0235	YP_492949.1	1.56048e-21	-1.61182	0.327185	3.05637	20.81
phi77 ORF044-like protein CDS	SAUSA300_1926	YP_494577.1	0.00242705	-1.61148	0.327263	3.05565	2.61
glycerate kinase CDS	SAUSA300_2377	YP_495012.1	7.49332e-16	-1.60979	0.327647	3.05207	15.13
deoC CDS	SAUSA300_0140	YP_492857.1	1.58239e-10	-1.60892	0.327843	3.05024	9.8
oppC CDS	SAUSA300_0888	YP_493588.1	1.5444e-07	-1.6076	0.328143	3.04745	6.81
oppA CDS	SAUSA300_0891	YP_493591.1	1.05236e-10	-1.59189	0.331736	3.01444	9.98
hypothetical protein CDS	SAUSA300_0749	YP_493451.1	5.02315e-28	-1.59107	0.331924	3.01274	27.3
aminotransferase, class I CDS	SAUSA300_2497	YP_495131.1	4.16314e-21	-1.58543	0.333226	3.00097	20.38
AcrB/AcrD/AcrF family protein CDS	SAUSA300_2213	YP_494848.1	4.2024e-47	-1.58501	0.333322	3.0001	46.38
glycosyl transferase, group 2 family protein CDS	SAUSA300_0689	YP_493392.1	1.34386e-42	-1.584	0.333556	2.99799	41.87
hypothetical protein CDS	SAUSA300_1069	YP_493766.1	3.22223e-23	-1.57841	0.33485	2.98641	22.49
hypothetical protein CDS	SAUSA300_0349	YP_493063.1	1.74666e-08	-1.57154	0.33645	2.97221	7.76
rocD CDS	SAUSA300_0860	YP_493560.1	7.12686e-15	-1.57146	0.336469	2.97204	14.15
hippurate hydrolase CDS	SAUSA300_1291	YP_493988.1	5.88916e-12	-1.57066	0.336654	2.97041	11.23
hypothetical protein CDS	SAUSA300_0453	YP_493165.1	3.1054e-12	-1.56531	0.337904	2.95942	11.51
dihydroxyacetone kinase subunit DhaL CDS	SAUSA300_0637	YP_493340.1	1.81036e-47	-1.55747	0.339746	2.94338	46.74
hypothetical protein CDS	SAUSA300_2382	YP_495017.1	3.67775e-08	-1.55469	0.340401	2.93771	7.43
M20/M25/M40 family peptidase CDS	SAUSA300_2276	YP_494911.1	2.29499e-08	-1.55365	0.340646	2.9356	7.64
potD CDS	SAUSA300_1002	YP_493700.1	1.71712e-39	-1.55173	0.341101	2.93169	38.77
carA CDS	SAUSA300_1095	YP_493792.1	0.00104464	-1.5515	0.341154	2.93123	2.98
hypothetical protein CDS	SAUSA300_1099	YP_493796.1	4.53979e-13	-1.54907	0.341729	2.92629	12.34
ezrA CDS	SAUSA300_1664	YP_494358.1	3.9088e-49	-1.54848	0.34187	2.92509	48.41
hypothetical protein CDS	SAUSA300_0460	YP_493169.1	0.000105786	-1.53863	0.344213	2.90518	3.98
hypothetical protein CDS	SAUSA300_2257	YP_494892.1	1.04355e-62	-1.53567	0.344918	2.89924	61.98
putative transporter protein CDS	SAUSA300_2379	YP_495014.1	2.1899e-08	-1.53514	0.345045	2.89817	7.66
hypothetical protein CDS	SAUSA300_1899	YP_494551.1	2.91291e-69	-1.53386	0.345353	2.89559	68.54
hypothetical protein CDS	SAUSA300_1100	YP_493797.1	1.34619e-14	-1.5289	0.346541	2.88566	13.87
inositol monophosphatase family protein CDS	SAUSA300_1007	YP_493705.1	7.7468e-11	-1.52724	0.346941	2.88234	10.11
hypothetical protein CDS	SAUSA300_2274	YP_494909.1	5.93475e-16	-1.52711	0.346972	2.88208	15.23
adhE CDS	SAUSA300_0151	YP_492866.1	5.18652e-37	-1.52025	0.348625	2.86841	36.29
hypothetical protein CDS	SAUSA300_0423	YP_493136.1	6.59983e-12	-1.52018	0.348643	2.86826	11.18
Holliday junction resolvase-like protein CDS	SAUSA300_1573	YP_494268.1	3.99299e-71	-1.51577	0.349711	2.85951	70.4
norA CDS	SAUSA300_0680	YP_493383.1	1.73022e-19	-1.49996	0.353562	2.82836	18.76
phiSLT ORF213-like protein, major tail protein CDS	SAUSA300_1397	YP_494094.1	0.00193452	-1.49295	0.355286	2.81463	2.71
pepS CDS	SAUSA300_1860	YP_494512.1	1.57931e-43	-1.48987	0.356045	2.80863	42.8
pyrB CDS	SAUSA300_1093	YP_493790.1	0.000792351	-1.48838	0.356412	2.80574	3.1
maltose ABC transporter permease CDS	SAUSA300_0210	YP_492924.1	4.7718e-33	-1.48193	0.35801	2.79322	32.32
D-isomer specific 2-hydroxyacid dehydrogenase family protein CDS	SAUSA300_1843	YP_494495.1	7.37316e-29	-1.47939	0.358639	2.78832	28.13
maltose ABC transporter permease CDS	SAUSA300_0211	YP_492925.1	1.70639e-36	-1.47819	0.358938	2.786	35.77
hypothetical protein CDS	SAUSA300_1249	YP_493946.1	6.59063e-07	-1.47477	0.359792	2.77939	6.18
phiPVL ORF39-like protein CDS	SAUSA300_1962	YP_494613.1	5.16209e-05	-1.47129	0.360659	2.77271	4.29
hypothetical protein CDS	SAUSA300_0593	YP_493296.1	5.02804e-40	-1.46336	0.362647	2.7575	39.3
trxB CDS	SAUSA300_0747	YP_493449.1	1.17144e-15	-1.46222	0.362935	2.75532	14.93
hypothetical protein CDS	SAUSA300_0841	YP_493541.1	4.55693e-05	-1.45942	0.363638	2.74999	4.34
proline dipeptidase CDS	SAUSA300_1491	YP_494186.1	9.22863e-56	-1.45662	0.364345	2.74465	55.03
gcvH CDS	SAUSA300_0791	YP_493491.1	1.95909e-05	-1.45199	0.365517	2.73585	4.71
hypothetical protein CDS	SAUSA300_0183	YP_492897.1	5.35078e-05	-1.4479	0.366554	2.72811	4.27
hypothetical protein CDS	SAUSA300_1721	YP_494414.1	2.22089e-18	-1.44628	0.366966	2.72505	17.65
LysR family transcriptional regulator CDS	SAUSA300_0658	YP_493361.1	5.28323e-45	-1.44547	0.367173	2.72351	44.28
hypothetical protein CDS	SAUSA300_0740	YP_493442.1	2.68348e-31	-1.43406	0.370087	2.70207	30.57
putative phage-related DNA recombination protein CDS	SAUSA300_1960	YP_494611.1	2.05413e-05	-1.43231	0.370537	2.69879	4.69
pcp CDS	SAUSA300_2623	YP_495257.1	1.35775e-07	-1.42286	0.372973	2.68116	6.87
universal stress protein CDS	SAUSA300_1656	YP_494350.1	0.000278614	-1.4226	0.373039	2.68068	3.55
Gfo/Idh/MocA family oxidoreductase CDS	SAUSA300_0213	YP_492927.1	2.21942e-13	-1.41643	0.374639	2.66924	12.65
rpmG CDS	SAUSA300_1233	YP_493930.2	4.58376e-24	-1.41582	0.374796	2.66812	23.34
acylphosphatase CDS	SAUSA300_1297	YP_493994.1	5.83306e-15	-1.41182	0.375837	2.66073	14.23
hypothetical protein CDS	SAUSA300_1583	YP_494278.1	1.64813e-08	-1.40946	0.376451	2.65638	7.78
epiF CDS	SAUSA300_1762	YP_494453.1	3.90737e-13	-1.40471	0.377693	2.64765	12.41
pth CDS	SAUSA300_0480	YP_493189.1	2.02513e-24	-1.40125	0.378601	2.64131	23.69
leuA CDS	SAUSA300_2010	YP_494661.1	0.000121086	-1.39906	0.379177	2.63729	3.92
alpha/beta fold family hydrolase CDS	SAUSA300_1194	YP_493891.1	3.67496e-20	-1.39742	0.379607	2.6343	19.43
hypothetical protein CDS	SAUSA300_1915	YP_494567.1	3.97397e-17	-1.39414	0.380472	2.62831	16.4
CBS domain-containing protein CDS	SAUSA300_1524	YP_494219.1	6.61599e-36	-1.39258	0.380884	2.62547	35.18
trx CDS	SAUSA300_1044	YP_493742.1	3.86945e-06	-1.39085	0.381341	2.62233	5.41
hypothetical protein CDS	SAUSA300_1248	YP_493945.1	7.99632e-06	-1.39048	0.381437	2.62166	5.1
msrB CDS	SAUSA300_1316	YP_494013.1	5.57129e-41	-1.38972	0.381638	2.62028	40.25
ABC transporter ATP-binding protein CDS	SAUSA300_0671	YP_493374.1	3.14857e-41	-1.38938	0.38173	2.61965	40.5
glcU CDS	SAUSA300_2210	YP_494845.1	7.18376e-15	-1.38934	0.381738	2.6196	14.14
putative flavohemoprotein CDS	SAUSA300_0234	YP_492948.1	1.38194e-25	-1.38814	0.382058	2.61741	24.86
bacterioferritin comigratory protein CDS	SAUSA300_1844	YP_494496.1	7.7468e-11	-1.38761	0.382196	2.61646	10.11
putative transcriptional regulator CDS	SAUSA300_2259	YP_494894.1	1.49848e-55	-1.38691	0.382382	2.61519	54.82
hup CDS	SAUSA300_1362	YP_494059.1	5.94861e-05	-1.37722	0.38496	2.59767	4.23
putative glutamyl aminopeptidase CDS	SAUSA300_1261	YP_493958.1	1.32167e-45	-1.37662	0.385119	2.5966	44.88
bifunctional homocysteine S-methyltransferase/5,10-methylenetetrahydrofolate reductase protein CDS	SAUSA300_0358	YP_493072.1	1.24338e-08	-1.37415	0.385781	2.59214	7.91
phosphotransferase system, fructose-specific IIABC component CDS	SAUSA300_2576	YP_495210.1	7.21781e-06	-1.37162	0.386456	2.58762	5.14
hypothetical protein CDS	SAUSA300_0992	YP_493690.1	1.73955e-10	-1.36826	0.387359	2.58158	9.76
ribonucleotide-diphosphate reductase subunit alpha CDS	SAUSA300_0716	YP_493419.1	7.96623e-44	-1.36756	0.387547	2.58033	43.1
hypothetical protein CDS	SAUSA300_1902	YP_494554.1	1.16802e-57	-1.36287	0.388807	2.57197	56.93
putative monovalent cation/H+ antiporter subunit C CDS	SAUSA300_0612	YP_493315.1	0.000173981	-1.36171	0.389122	2.56989	3.76
hypothetical protein CDS	SAUSA300_1933	YP_494584.1	0.00585669	-1.3566	0.390501	2.56081	2.23
cardiolipin synthetase CDS	SAUSA300_1216	YP_493913.1	5.88335e-23	-1.35125	0.391951	2.55134	22.23
phoP CDS	SAUSA300_1639	YP_494334.1	3.09532e-10	-1.34955	0.392413	2.54833	9.51
sufC CDS	SAUSA300_0818	YP_493518.1	1.93836e-71	-1.34774	0.392908	2.54512	70.71
ComE operon protein 2 CDS	SAUSA300_1548	YP_494243.1	8.76124e-26	-1.34686	0.393146	2.54358	25.06
hypothetical protein CDS	SAUSA300_2266	YP_494901.1	2.99444e-14	-1.34466	0.393747	2.5397	13.52
pgi CDS	SAUSA300_0865	YP_493565.1	1.62393e-49	-1.34021	0.394964	2.53188	48.79
rplO CDS	SAUSA300_2185	YP_494820.1	7.25731e-08	-1.33666	0.395935	2.52567	7.14
CocE/NonD family hydrolase CDS	SAUSA300_2531	YP_495165.1	2.65626e-07	-1.33581	0.396171	2.52417	6.58
murF CDS	SAUSA300_2038	YP_494684.1	1.46649e-60	-1.3345	0.39653	2.52188	59.83
putative lipoprotein CDS	SAUSA300_2355	YP_494990.1	3.90692e-12	-1.33445	0.396543	2.5218	11.41
zwf CDS	SAUSA300_1454	YP_494150.1	3.94966e-26	-1.33248	0.397085	2.51835	25.4
cidB CDS	SAUSA300_2478	YP_495112.1	0.000301535	-1.33236	0.397117	2.51815	3.52
folA CDS	SAUSA300_1319	YP_494016.1	1.42057e-09	-1.3321	0.397189	2.51769	8.85
lysP CDS	SAUSA300_1628	YP_494323.1	7.23091e-20	-1.3318	0.397272	2.51717	19.14
hypothetical protein CDS	SAUSA300_1284	YP_493981.1	2.78846e-05	-1.32313	0.399668	2.50208	4.55
rpsE CDS	SAUSA300_2187	YP_494822.1	7.23255e-14	-1.3222	0.399923	2.50048	13.14
gudB CDS	SAUSA300_0861	YP_493561.1	1.30137e-10	-1.31235	0.402664	2.48346	9.89
glutamyl-aminopeptidase CDS	SAUSA300_1691	YP_494385.1	9.72713e-36	-1.30617	0.404393	2.47284	35.01
twin arginine-targeting protein translocase CDS	SAUSA300_0348	YP_493062.1	3.12119e-08	-1.30541	0.404607	2.47154	7.51
hypothetical protein CDS	SAUSA300_1965	YP_494616.1	4.40685e-11	-1.30319	0.405229	2.46774	10.36
NADH-dependent FMN reductase CDS	SAUSA300_0340	YP_493054.1	1.7096e-16	-1.29473	0.407612	2.45331	15.77
acetyltransferase CDS	SAUSA300_0643	YP_493346.1	2.94215e-07	-1.29429	0.407737	2.45256	6.53
amino acid permease CDS	SAUSA300_0566	YP_493269.1	1.02853e-05	-1.28764	0.409621	2.44128	4.99
gltT CDS	SAUSA300_2329	YP_494964.1	1.16391e-35	-1.28709	0.409776	2.44036	34.93
nrdI CDS	SAUSA300_0715	YP_493418.1	5.01314e-26	-1.2864	0.409973	2.43918	25.3
hypothetical protein CDS	SAUSA300_0872	YP_493572.1	4.33798e-12	-1.2825	0.411081	2.43261	11.36
hypothetical protein CDS	SAUSA300_0905	YP_493605.1	1.39799e-26	-1.28139	0.4114	2.43073	25.85
phiSLT ORF78-like protein CDS	SAUSA300_1432	YP_494129.1	3.09388e-05	-1.28129	0.411426	2.43057	4.51
hypothetical protein CDS	SAUSA300_1215	YP_493912.1	0.000259166	-1.28031	0.411707	2.42891	3.59
amidohydrolase CDS	SAUSA300_0534	YP_493237.1	9.46648e-17	-1.2756	0.413054	2.42099	16.02
phi77 ORF002-like protein, phage minor structural protein CDS	SAUSA300_1928	YP_494579.1	0.000204443	-1.27387	0.413548	2.4181	3.69
aspartate kinase CDS	SAUSA300_1225	YP_493922.1	2.66689e-11	-1.26797	0.415243	2.40823	10.57
enoyl-(acyl carrier protein) reductase CDS	SAUSA300_0912	YP_493612.1	7.72378e-06	-1.26612	0.415775	2.40515	5.11
phiPVL ORF044-like protein CDS	SAUSA300_1959	YP_494610.1	0.00630545	-1.26337	0.416569	2.40057	2.2
pnpA CDS	SAUSA300_1167	YP_493864.1	1.97162e-29	-1.26136	0.417152	2.39721	28.71
hypothetical protein CDS	SAUSA300_0127	YP_492844.1	9.24279e-18	-1.2565	0.418558	2.38915	17.03
hisH CDS	SAUSA300_2608	YP_495242.1	0.0022151	-1.25307	0.419553	2.38349	2.65
hypothetical protein CDS	SAUSA300_1006	YP_493704.1	1.88001e-12	-1.25267	0.419672	2.38281	11.73
accessory regulator R CDS	SAUSA300_2245	YP_494880.1	1.36878e-53	-1.25095	0.420172	2.37998	52.86
Fe/Mn family superoxide dismutase CDS	SAUSA300_1513	YP_494208.1	5.21029e-09	-1.24863	0.420848	2.37615	8.28
hypothetical protein CDS	SAUSA300_1174	YP_493871.1	1.3241e-19	-1.24713	0.421286	2.37369	18.88
preprotein translocase subunit SecA CDS	SAUSA300_2584	YP_495218.1	6.71101e-21	-1.24432	0.422106	2.36907	20.17
hypothetical protein CDS	SAUSA300_2041	YP_494687.1	6.35358e-35	-1.24249	0.422641	2.36607	34.2
5' nucleotidase family protein CDS	SAUSA300_0147	YP_492864.1	2.74324e-10	-1.24225	0.422713	2.36567	9.56
TetR family transcriptional regulator CDS	SAUSA300_2515	YP_495149.1	6.11058e-07	-1.24184	0.422834	2.365	6.21
hypothetical protein CDS	SAUSA300_0710	YP_493413.1	6.92105e-06	-1.24159	0.422907	2.36459	5.16
glyoxalase family protein CDS	SAUSA300_1088	YP_493785.1	5.30941e-21	-1.24069	0.423171	2.36311	20.27
isochorismatase family protein CDS	SAUSA300_2580	YP_495214.1	1.49816e-13	-1.23907	0.423644	2.36047	12.82
msrA CDS	SAUSA300_1256	YP_493953.1	1.42572e-25	-1.23791	0.423985	2.35857	24.85
sdhC CDS	SAUSA300_1046	YP_493744.1	3.15962e-12	-1.23402	0.42513	2.35222	11.5
phoH CDS	SAUSA300_1531	YP_494226.1	6.04795e-58	-1.22645	0.427369	2.3399	57.22
cap5M CDS	SAUSA300_0164	YP_492878.1	8.21541e-08	-1.22191	0.428715	2.33255	7.09
thiD CDS	SAUSA300_0562	YP_493265.1	2.58712e-06	-1.22092	0.42901	2.33095	5.59
putative lipoprotein CDS	SAUSA300_2403	YP_495038.1	1.36734e-42	-1.22067	0.429082	2.33055	41.86
acnA CDS	SAUSA300_1246	YP_493943.1	6.70862e-19	-1.21703	0.430169	2.32467	18.17
amidohydrolase family protein CDS	SAUSA300_2517	YP_495151.1	6.4722e-23	-1.21568	0.430572	2.32249	22.19
mtlF CDS	SAUSA300_2105	YP_494751.1	7.67231e-05	-1.21511	0.430741	2.32158	4.12
phi77 ORF071-like protein CDS	SAUSA300_1945	YP_494596.1	5.70362e-05	-1.21452	0.430916	2.32064	4.24
multidrug resistance protein B, drug resistance transporter CDS	SAUSA300_2298	YP_494933.1	8.82538e-08	-1.21443	0.430943	2.32049	7.05
hypothetical protein CDS	SAUSA300_2446	YP_495080.1	3.68278e-17	-1.21358	0.431198	2.31912	16.43
glmS CDS	SAUSA300_2104	YP_494750.1	1.08361e-11	-1.21162	0.431784	2.31597	10.97
2-C-methyl-D-erythritol 4-phosphate cytidylyltransferase CDS	SAUSA300_0245	YP_492959.1	4.88364e-14	-1.21036	0.432161	2.31395	13.31
putative thioredoxin CDS	SAUSA300_0789	YP_493489.1	7.70626e-07	-1.20637	0.433358	2.30756	6.11
hypothetical protein CDS	SAUSA300_0378	YP_493092.1	1.48205e-08	-1.2011	0.434943	2.29915	7.83
putative transposase CDS	SAUSA300_0028	YP_492748.1	2.98722e-11	-1.20064	0.435081	2.29842	10.52
rRNA large subunit methyltransferase CDS	SAUSA300_0026	YP_492746.1	4.30184e-16	-1.19224	0.437623	2.28507	15.37
respiratory nitrate reductase, alpha subunit CDS	SAUSA300_2343	YP_494978.1	7.46207e-13	-1.18897	0.438617	2.27989	12.13
recR CDS	SAUSA300_0454	YP_493166.1	2.10907e-07	-1.18872	0.438693	2.2795	6.68
putative 5'-3' exonuclease CDS	SAUSA300_1332	YP_494029.1	1.28334e-27	-1.18286	0.440478	2.27026	26.89
acetoin reductase CDS	SAUSA300_0129	YP_492846.1	0.00186909	-1.18204	0.440728	2.26897	2.73
hslO CDS	SAUSA300_0490	YP_493199.1	2.44324e-19	-1.17943	0.441525	2.26488	18.61
arlR CDS	SAUSA300_1308	YP_494005.1	2.59385e-26	-1.174	0.443191	2.25636	25.59
gpmA CDS	SAUSA300_2362	YP_494997.1	2.31666e-33	-1.17366	0.443295	2.25584	32.64
MarR family transcriptional regulator CDS	SAUSA300_2331	YP_494966.1	1.15899e-06	-1.17307	0.443476	2.25491	5.94
hypothetical protein CDS	SAUSA300_1298	YP_493995.1	1.11159e-27	-1.17302	0.443491	2.25484	26.95
ABC transporter ATP-binding protein CDS	SAUSA300_0630	YP_493333.1	1.65379e-46	-1.16526	0.445883	2.24274	45.78
anti protein CDS	SAUSA300_1067	YP_493764.1	1.13753e-06	-1.16014	0.447469	2.23479	5.94
mnhC CDS	SAUSA300_0853	YP_493553.1	1.15967e-14	-1.15129	0.450223	2.22112	13.94
tkt CDS	SAUSA300_1239	YP_493936.1	1.88211e-06	-1.14991	0.450653	2.219	5.73
aspartate kinase CDS	SAUSA300_1286	YP_493983.1	2.05389e-08	-1.14724	0.451488	2.2149	7.69
glyA CDS	SAUSA300_2067	YP_494713.1	9.60685e-10	-1.14633	0.451774	2.2135	9.02
smpB CDS	SAUSA300_0765	YP_493466.1	9.68118e-30	-1.14267	0.452922	2.20789	29.01
ppnK CDS	SAUSA300_0908	YP_493608.1	2.70107e-13	-1.14231	0.453034	2.20734	12.57
rpsL CDS	SAUSA300_0530	YP_493233.1	1.57116e-19	-1.14184	0.453182	2.20662	18.8
ubiE CDS	SAUSA300_1360	YP_494057.1	1.36203e-33	-1.14057	0.453581	2.20468	32.87
hypothetical protein CDS	SAUSA300_2295	YP_494930.1	2.54083e-23	-1.13845	0.454246	2.20145	22.6
hypothetical protein CDS	SAUSA300_1018	YP_493716.1	1.10732e-34	-1.1352	0.455272	2.19649	33.96
hypothetical protein CDS	SAUSA300_0197	YP_492911.1	3.51421e-17	-1.13077	0.456671	2.18976	16.45
hypothetical protein CDS	SAUSA300_0046	YP_492766.1	2.27009e-57	-1.1299	0.456948	2.18843	56.64
cdr CDS	SAUSA300_0873	YP_493573.1	5.774e-11	-1.12946	0.457087	2.18777	10.24
hypothetical protein CDS	SAUSA300_0748	YP_493450.1	1.7828e-09	-1.12844	0.457409	2.18623	8.75
Na+/H+ antiporter CDS	SAUSA300_0617	YP_493320.1	4.27166e-32	-1.12561	0.458308	2.18194	31.37
hypothetical protein CDS	SAUSA300_0807	YP_493507.1	0.00453821	-1.12484	0.458552	2.18078	2.34
dtd CDS	SAUSA300_1589	YP_494284.1	1.64761e-21	-1.11322	0.46226	2.16328	20.78
hypothetical protein CDS	SAUSA300_1534	YP_494229.1	1.55197e-06	-1.11062	0.463094	2.15939	5.81
hypothetical protein CDS	SAUSA300_0484	YP_493193.1	1.00588e-12	-1.11057	0.463112	2.15931	12
panB CDS	SAUSA300_2534	YP_495168.1	1.77503e-20	-1.10999	0.463297	2.15844	19.75
cysE CDS	SAUSA300_0514	YP_493217.1	7.3848e-22	-1.10722	0.464189	2.1543	21.13
thrS CDS	SAUSA300_1629	YP_494324.1	8.37701e-27	-1.10564	0.464698	2.15194	26.08
hypothetical protein CDS	SAUSA300_1916	YP_494568.1	1.5719e-26	-1.10303	0.465537	2.14806	25.8
acetyltransferase CDS	SAUSA300_0441	YP_493154.1	6.54356e-10	-1.09823	0.467088	2.14092	9.18
nixA CDS	SAUSA300_2630	YP_495264.1	4.18205e-12	-1.09738	0.467366	2.13965	11.38
sbcD CDS	SAUSA300_1242	YP_493939.1	4.3463e-10	-1.09704	0.467473	2.13916	9.36
putative thioredoxin CDS	SAUSA300_1690	YP_494384.1	9.62238e-18	-1.09501	0.468132	2.13615	17.02
rpmD CDS	SAUSA300_2186	YP_494821.1	1.93686e-10	-1.09355	0.468608	2.13398	9.71
hypothetical protein CDS	SAUSA300_0041	YP_492761.1	6.74767e-05	-1.09254	0.468935	2.13249	4.17
efp CDS	SAUSA300_1490	YP_494185.1	1.38712e-06	-1.08477	0.471468	2.12103	5.86
D-lactate dehydrogenase CDS	SAUSA300_2496	YP_495130.1	1.17326e-21	-1.08201	0.472372	2.11698	20.93
D-serine/D-alanine/glycine transporter CDS	SAUSA300_1642	YP_494337.1	3.58523e-12	-1.0794	0.473225	2.11316	11.45
RluA family pseudouridine synthase CDS	SAUSA300_0909	YP_493609.1	2.58369e-14	-1.07707	0.473991	2.10974	13.59
aroC CDS	SAUSA300_1357	YP_494054.1	7.59322e-19	-1.07697	0.474024	2.1096	18.12
hypothetical protein CDS	SAUSA300_1747	YP_494439.1	4.38015e-05	-1.07615	0.474292	2.10841	4.36
hypothetical protein CDS	SAUSA300_0903	YP_493603.1	5.35202e-36	-1.07495	0.474687	2.10665	35.27
EmrB/QacA family drug resistance transporter CDS	SAUSA300_2126	YP_494763.1	2.22343e-20	-1.0737	0.4751	2.10482	19.65
hisA CDS	SAUSA300_2607	YP_495241.1	0.000294111	-1.0719	0.475694	2.10219	3.53
pfkA CDS	SAUSA300_1645	YP_494339.1	1.37201e-10	-1.06995	0.476337	2.09935	9.86
pyk CDS	SAUSA300_1644	YP_494338.1	2.21143e-14	-1.06885	0.476697	2.09777	13.66
acetyltransferase CDS	SAUSA300_2595	YP_495229.1	0.00538187	-1.06789	0.477016	2.09636	2.27
murI CDS	SAUSA300_1049	YP_493747.1	8.33285e-11	-1.06751	0.477141	2.09582	10.08
hypothetical protein CDS	SAUSA300_0233	YP_492947.1	3.82775e-28	-1.06347	0.478481	2.08995	27.42
hypothetical protein CDS	SAUSA300_0884	YP_493584.1	1.39402e-16	-1.06261	0.478767	2.0887	15.86
proline dipeptidase CDS	SAUSA300_1654	YP_494348.1	1.01419e-24	-1.05921	0.479896	2.08379	23.99
NAD dependent epimerase/dehydratase family protein CDS	SAUSA300_2387	YP_495022.1	1.3593e-11	-1.05729	0.480534	2.08102	10.87
polA CDS	SAUSA300_1636	YP_494331.1	1.59064e-48	-1.05621	0.480894	2.07946	47.8
hypothetical protein CDS	SAUSA300_0393	YP_493107.1	6.93609e-07	-1.05592	0.480992	2.07904	6.16
putative zinc-binding dehydrogenase CDS	SAUSA300_2317	YP_494952.1	4.94757e-08	-1.0527	0.482066	2.0744	7.31
narI CDS	SAUSA300_2340	YP_494975.1	5.20585e-07	-1.05244	0.482152	2.07404	6.28
glyS CDS	SAUSA300_1525	YP_494220.1	2.70235e-14	-1.04732	0.483866	2.06669	13.57
osmoprotectant ABC transporter permease CDS	SAUSA300_0707	YP_493410.1	1.98127e-11	-1.04216	0.485599	2.05931	10.7
hypothetical protein CDS	SAUSA300_0874	YP_493574.1	7.01044e-19	-1.0412	0.485924	2.05793	18.15
phosphotransferase mannnose-specific family component IIA CDS	SAUSA300_0638	YP_493341.1	3.8311e-11	-1.03935	0.486548	2.05529	10.42
AraC family transcriptional regulator CDS	SAUSA300_1455	YP_494151.1	6.11763e-09	-1.0357	0.48778	2.0501	8.21
hypothetical protein CDS	SAUSA300_1247	YP_493944.1	8.01947e-18	-1.03245	0.488878	2.0455	17.1
hypothetical protein CDS	SAUSA300_0981	YP_493679.1	5.28103e-09	-1.03192	0.48906	2.04474	8.28
bifunctional 3-deoxy-7-phosphoheptulonate synthase/chorismate mutase CDS	SAUSA300_1683	YP_494377.1	1.37526e-20	-1.03002	0.489704	2.04205	19.86
clfA CDS	SAUSA300_0772	YP_493472.1	0.0011537	-1.0298	0.489778	2.04174	2.94
hypothetical protein CDS	SAUSA300_1057	YP_493755.1	9.39206e-37	-1.02857	0.490197	2.04	36.03
acetyltransferase CDS	SAUSA300_0943	YP_493641.1	4.32929e-13	-1.02675	0.490815	2.03743	12.36
anti protein CDS	SAUSA300_1068	YP_493765.1	0.000211117	-1.02626	0.490982	2.03673	3.68
putative drug transporter CDS	SAUSA300_2389	YP_495024.1	8.07467e-12	-1.0244	0.491616	2.03411	11.09
hypothetical protein CDS	SAUSA300_1861	YP_494513.1	6.06725e-05	-1.02281	0.492157	2.03187	4.22
hypothetical protein CDS	SAUSA300_0826	YP_493526.1	0.000437841	-1.02279	0.492164	2.03184	3.36
deoB CDS	SAUSA300_0141	YP_492858.1	0.000210477	-1.02122	0.492699	2.02964	3.68
acetyltransferase CDS	SAUSA300_0771	YP_493471.1	0.000102717	-1.01583	0.494545	2.02206	3.99
gap CDS	SAUSA300_1633	YP_494328.1	2.98547e-11	-1.01427	0.49508	2.01988	10.52
tagB CDS	SAUSA300_0626	YP_493329.1	1.64416e-17	-1.01192	0.495884	2.0166	16.78
RpiR family phosphosugar-binding transcriptional regulator CDS	SAUSA300_2264	YP_494899.1	2.98145e-15	-1.01049	0.496378	2.01459	14.53
gntP CDS	SAUSA300_2442	YP_495076.1	0.00518984	-1.01001	0.496541	2.01393	2.28
putative fructose-1,6-bisphosphatase CDS	SAUSA300_2455	YP_495089.1	1.55763e-32	-1.00869	0.496999	2.01208	31.81
putative hemolysin III CDS	SAUSA300_2129	YP_494766.1	1.93815e-23	-1.0057	0.49803	2.00791	22.71
precorrin-2 dehydrogenase CDS	SAUSA300_2553	YP_495187.1	7.92332e-11	-1.004	0.498617	2.00555	10.1
sodium:dicarboxylate symporter family protein CDS	SAUSA300_0382	YP_493096.1	0.00303418	-1.0033	0.498856	2.00459	2.52
trkA CDS	SAUSA300_0988	YP_493686.1	5.95731e-20	-1.00129	0.499552	2.00179	19.22
