# Supplementary material for: Identification of Key Determinants of Staphylococcus aureus Vaginal Colonization
Source: mBio. 2019 Dec 24;10(6):e02321-19. doi: 10.1128/mBio.02321-19 (PMC6935855; doi:10.1128/mBio.02321-19)
Supplement: TABLE S2 [file mBio.02321-19-st002.xlsx]

## Sheet: Sheet1
	Primer name	Sequence
construction of Fg adhesin mutant	pJB38 rev2	GAGCTCGAATTCTTGAAGACGAAAGG
	pJB38 fwd 2	GTCGACCTGCAGGCATGC
	fnbAB delA	GAGGCCCTTTCGTCTTCAAGAATTCGAGCTCGTAGCTGCGATTTCAACTACAGG
	fnbAB delB	ATTTCTGCGTAACTCGAGGGTACCGCTAGCAATGCCGTACCTAAGATTGTTTTTC
	fnbAB delC	AGGTACGGCATTGCTAGCGGTACCCTCGAGCGCAGAAATAAAAAGAATCACAAAGC
	fnbAB delD	GTGAAATCAGAGCTTGCATGCCTGCAGGTCGACCGTCCGTTTTTAGTTAATGGGTC
construction of isdB::ΦNΣ mutant	KAS249	TTCTCCAAAATTGACCTGATTG
	KAS250	AGCAGTTGCAAGTCCAACAA
construction of isdB complementation plasmid	KAS276	GTTGTT GGATCC TTTATTAGCACAGTTGCCTT
	KAS277	GTTGTT GTCGAC ACCTCATCCGCCAATTAAAA
	KAS278	CGTGAACTTTAACGATAGCATC
	KAS113	GAGTCAGTGAGCGAGGAAGC
	KAS116	GGAAACAAAAAGAGTATTTAGCTAGTG
	KAS249	TTCTCCAAAATTGACCTGATTG
	KAS265	GTTGTT GGTACC AATTGTATATTATCAACTGATAATCA
RT-qPCR	16S F	ACTTCGGGAAACCGGAGCTAAT
	16S R	TGCAGCGCGGATCCATCTATAA
	sirB F	TGTCACCAGGTACGGTGATACAG
	sirB R	CAAGGGCAGCACCAGTCAATAA
	sbnA F	GGCATATTTGCCGGAGGTTCAA
	sbnA R	ACGATCGCCTCGATCTGGTAAA
	isdB F	GTCATCACTAGGCGTTGCATCTG
	isdB R	GCTTCTGTATTTGTACCACCTGTTTCT
	isdD F	AATCAGATACTAAGGAAAGACGTACTAGC
	isdD R	CCTGATGCTTTAGGTCGCTCA
	srtB F	CGAGAACATCGACGTAAAGGTAGTATTT
	srtB R	TCAAACATCGTATTATCACCGACATGG
	htsC F	TCTTAGGTGCCTTTGCAGTAAGTTTAT
	htsC R	CGCCGTACATATTGCGCCTATT
	htsB R	GCCAAGGATGATTGCAGGGTTAT
	htsB R	GATGCACCAGAACTGACACCAAA
	hrtA F	CGTAGGTCAAGAAGCGGGAATG
	hrtA R	CTGATGCGGATATACATTCAAGCGA
	hrtB F	CACAACAACAACGTGATGAGCTTAAT
	hrtB R	CGGTGCTTGCTCTGCTTGATAA
